# Supplementary material for: Genomic epidemiology and phenotypic characterisation of Salmonella enterica serovar Panama in Victoria, Australia
Source: PLoS Negl Trop Dis. 2024 Nov 20;18(11):e0012666. doi: 10.1371/journal.pntd.0012666 (PMC11616866; doi:10.1371/journal.pntd.0012666)
Supplement: S1 Table — (XLSX) [file pntd.0012666.s001.xlsx]

## Sheet: Sheet 1
Isolate	Accession	ONT	ONT accession	Travel by Sub-region	Travel by country	Year	Country	Source	ST	BAPS	AMR genes detected														Plasmid Incompatibility Type detected
											Beta-lactamase (not ESBL or carbapenemase)	Chloramphenicol	Chloramphenicol/Florfenicol	Colistin	Efflux	Kanamycin	Macrolide	Other antimicrobial	Phenicol/Quinolone	Quinolone	Streptomycin	Sulfomide	Tetracycline	Trimethoprim	IncFIA(HI1)_1_HI1	IncFIB(K)_1_Kpn3	IncFIB(pB171)_1_pB171	IncFIC(FII)_1	IncFII(S)_1	IncFII(p96A)_1_p96A	IncHI1A_1	IncHI1B(R27)_1_R27	IncI1_1_Alpha	IncI2_1	IncI_Gamma_1	IncN_1	IncQ1_1	IncR_1	IncX1_1	IncX4_2
AUSMDU00017474	SRS8637383	No		Northern America, Latin America and the Caribbean	USA, Mexico	2018	Australia	faecal	4751	1					mdsA*;mdsB*										.	.	.	.	98.85	.	.	.	.	.	.	.	.	.	.	.
AUSMDU00018119	SRS8638060	No		No known travel		2018	Australia	faecal	48	2					mdsA*;mdsB*										.	.	.	.	.	.	.	.	.	.	.	.	.	.	.	.
AUSMDU00018251	SRS8638360	No		Unknown Destination	Unknown Destination	2018	Australia	invasive	48	3	blaTEM-1	cmlA1			mdsA*;mdsB*						aadA1;aadA2	sul3	tet(A)*;tet(M)*	dfrA12	100	100	.	.	.	.	.	.	.	.	.	.	.	.	.	.
AUSMDU00026456	SRS15259518	No		South-eastern Asia	Thailand, Cambodia	2019	Australia	faecal	48	3	blaTEM-1	cmlA1			mdsA*;mdsB*						aadA1;aadA2	sul3	tet(A)*;tet(M)*	dfrA12	100	100	.	.	.	.	.	.	.	.	.	.	.	.	.	.
AUSMDU00027281	SRS15259783	No		South-eastern Asia	Thailand, Cambodia	2019	Australia	faecal	48	3	blaTEM-1	cmlA1			mdsA*;mdsB*						aadA1;aadA2	sul3	tet(A)*;tet(M)*	dfrA12	100	100	.	.	.	.	.	.	.	.	.	.	.	.	.	.
AUSMDU00038276	SRR28295050	No		South-eastern Asia	Thailand	2005	Australia	faecal	48	3	blaTEM-1	cmlA1*			mdsA*;mdsB*	aph(3')-Ia					aadA1	sul3	tet(B)*	dfrA14	100	.	.	.	.	.	100	100	.	.	.	.	.	.	.	.
AUSMDU00038277	SRR28295049	No		No known travel		2005	Australia	faecal	48	4					mdsA*;mdsB*
AUSMDU00038279	SRR28295038	No		South-eastern Asia	Thailand	2006	Australia	faecal	48	4		cmlA1			mdsA*;mdsB*						aadA1;aadA2	sul3		dfrA12	.	.	.	.	.	.	.	.	.	.	.	.	.	.	.	.
AUSMDU00038281	SRR28295027	No		Asia	Asia	2007	Australia	faecal	48	3	blaTEM-1*^	catA1;cmlA1*			mdsA*;mdsB*						aadA1	sul3	tet(B)*	dfrA14	100	.	.	.	.	.	100	100	.	.	.	.	.	.	.	.
AUSMDU00038283	SRR28295016	No		South-eastern Asia	Thailand	2007	Australia	faecal	48	3					mdsA*;mdsB*
AUSMDU00038284	SRR28295005	No		South-eastern Asia	Thailand	2008	Australia	faecal	48	4					mdsA*;mdsB*						aph(3'')-Ib;aph(6)-Id				.	.	.	.	.	.	.	.	.	.	.	.	.	100	100	.
AUSMDU00038285	SRR28294994	No		South-eastern Asia	Thailand	2009	Australia	faecal	48	3					mdsA*;mdsB*
AUSMDU00038286	SRR28294983	No		South-eastern Asia	Thailand	2010	Australia	faecal	48	3					mdsA*;mdsB*
AUSMDU00038288	SRR28294972	No		South-eastern Asia	Thailand	2010	Australia	faecal	48	3					mdsA*;mdsB*
AUSMDU00038297	SRR28294969	No		South-eastern Asia	Thailand	2011	Australia	faecal	48	3	blaTEM-1	cmlA1			mdsA*;mdsB*						aadA1;aadA2	sul3	tet(A)*;tet(M)*	dfrA12	100	100	.	.	.	.	.	.	.	.	.	.	.	.	.	.
AUSMDU00038298	SRR28295048	No		South-eastern Asia	Thailand	2011	Australia	faecal	48	4	blaTEM-1				mdsA*;mdsB*									dfrA12	.	.	.	.	.	.	.	.	.	.	.	.	.	.	.	.
AUSMDU00038301	SRR28295046	No		South-eastern Asia	Thailand	2012	Australia	faecal	48	3	blaTEM-1	cmlA1			mdsA*;mdsB*						aadA1;aadA2	sul3	tet(A)*;tet(M)*	dfrA12	100	100	.	.	.	.	.	.	.	.	.	.	.	.	.	.
AUSMDU00038304	SRR28295045	No		South-eastern Asia	Thailand	2013	Australia	faecal	48	3	blaTEM-103	cmlA1			mdsA*;mdsB*						aadA1;aadA2	sul3	tet(A)*;tet(M)*	dfrA12
AUSMDU00038306	SRR28295044	No		No known travel		2014	Australia	faecal	48	3					mdsA*;mdsB*
AUSMDU00038307	SRR28295043	No		South-eastern Asia	Thailand	2014	Australia	faecal	48	3					mdsA*;mdsB*
AUSMDU00038308	SRR28295042	No		No known travel	No travel	2014	Australia	faecal	48	3	blaTEM-1		floR*		mdsA*;mdsB*							sul2	tet(A)*;tet(M)*		100	100	.	.	.	.	.	.	.	.	.	.	.	.	100	.
AUSMDU00038309	SRR28295041	No		South-eastern Asia	Thailand	2015	Australia	faecal	48	3	blaTEM-1	cmlA1			mdsA*;mdsB*						aadA1;aadA2	sul3	tet(A)*;tet(M)*	dfrA12	.	.	.	.	.	.	.	.	.	.	.	.	.	.	.	.
AUSMDU00038311	SRR28295039	No		No known travel		2016	Australia	faecal	48	5					mdsA*;mdsB*										.	.	.	.	.	.	.	.	.	.	.	.	.	.	.	.
AUSMDU00038312	SRR28295037	No		South-eastern Asia	Thailand	2016	Australia	faecal	48	3					mdsA*;mdsB*										.	.	.	.	.	.	.	.	.	100	.	.	.	.	.	.
AUSMDU00038315	SRR28295036	No		No known travel		2018	Australia	invasive	48	3	blaTEM-103	cmlA1			mdsA*;mdsB*						aadA1;aadA2	sul3	tet(A)*;tet(M)*	dfrA12
AUSMDU00066502	SRR28295034	No		No known travel		2016	Australia	invasive	48	3		cmlA1*^			mdsA*;mdsB*						aadA2	sul3	tet(A)*	dfrA12
AUSMDU00066509	SRR28295033	No		No known travel		2016	Australia	invasive	48	3					mdsA*;mdsB*					qnrS1					100	.	.	.	.	.	.	.	.	.	.	.	.	.	.	.
AUSMDU00066523	SRR28295032	No		Unknown Destination	Unknown Destination	2016	Australia	invasive	48	3	blaTEM-1	cmlA1			mdsA*;mdsB*						aadA1;aadA2	sul3	tet(A)*;tet(M)*	dfrA12	100	100	.	.	.	.	.	.	.	.	.	.	.	.	.	.
AUSMDU00066524	SRR28295031	No		South-eastern Asia	Thailand	2016	Australia	invasive	48	3	blaTEM-1	cmlA1			mdsA*;mdsB*						aadA1;aadA2	sul3	tet(A)*;tet(M)*	dfrA12	100	100	.	.	.	.	.	.	.	.	.	.	.	.	.	.
AUSMDU00066767	SRR28295030	No		South-eastern Asia	Thailand	2017	Australia	invasive	48	3					mdsA*;mdsB*
AUSMDU00067642	SRR28295029	No		Southern Asia	Afghanistan	2014	Australia	faecal	48	3	blaTEM-1	cmlA1	floR*		mdsA*;mdsB*						aadA1;aadA2	sul2;sul3	tet(A)*;tet(M)*	dfrA12	100	100	.	.	.	.	.	.	.	.	.	.	.	.	100	.
AUSMDU00067648	SRR28295028	No		No known travel		2014	Australia	faecal	48	3	blaTEM-1	cmlA1			mdsA*;mdsB*						aadA1;aadA2	sul3	tet(A)*;tet(M)*	dfrA12	100	100	.	.	.	.	.	.	.	.	.	.	.	.	.	.
AUSMDU00067657	SRR28295026	No		No known travel		2014	Australia	faecal	48	5					mdsA*;mdsB*
AUSMDU00067670	SRR28295025	No		South-eastern Asia	Thailand	2014	Australia	invasive	48	3	blaTEM-1	cmlA1			mdsA*;mdsB*						aadA1;aadA2	sul3	tet(A)*;tet(M)*	dfrA12	100	100	.	.	.	.	.	.	.	.	.	.	.	.	.	.
AUSMDU00067671	SRR28295024	No		No known travel		2014	Australia	faecal	48	3					mdsA*;mdsB*
AUSMDU00067678	SRR28295023	No		South-eastern Asia	South East Asia	2015	Australia	faecal	48	3					mdsA*;mdsB*
AUSMDU00067702	SRR28295022	No		No known travel		2014	Australia	faecal	48	3	blaTEM-1	cmlA1	floR*		mdsA*;mdsB*						aadA1;aadA2	sul2;sul3	tet(A)*;tet(M)*	dfrA12	100	100	.	.	.	.	.	.	.	.	.	.	.	.	100	.
AUSMDU00067707	SRR28295021	No		South-eastern Asia	Cambodia, Thailand, Vietnam, Singapore	2014	Australia	faecal	48	3	blaTEM-1	cmlA1			mdsA*;mdsB*						aadA1;aadA2	sul3	tet(A)*;tet(M)*	dfrA12	100	100	.	.	.	.	.	.	.	.	.	.	.	.	.	.
AUSMDU00067711	SRR28295020	Yes	SRR31075623	No known travel		2015	Australia	invasive	48	3	blaTEM-1	cmlA1	floR*	mcr-1.1	mdsA*;mdsB*		mph(A)			qnrS1	aadA1;aadA2	sul2;sul3	tet(A)*;tet(M)*	dfrA12	.	.	.	.	.	.	.	.	.	100	.	.	.	.	.	.
AUSMDU00067720	SRR28295019	No		South-eastern Asia	Cambodia, Thailand, Vietnam, Singapore	2014	Australia	invasive	48	3					mdsA*;mdsB*							sul3			100	100	.	.	.	.	.	.	.	.	.	.	.	.	.	.
AUSMDU00067778	SRR28295018	No		No known travel		2013	Australia	faecal	48	5					mdsA*;mdsB*
AUSMDU00067783	SRR28295017	Yes	SRR31075622	South-eastern Asia	Thailand	2013	Australia	faecal	48	3					mdsA*;mdsB*
AUSMDU00067784	SRR28295015	No		South-eastern Asia	Thailand	2013	Australia	faecal	48	3	blaTEM-1	cmlA1			mdsA*;mdsB*						aadA1;aadA2	sul3	tet(A)*;tet(M)*	dfrA12	100	100	.	.	.	.	.	.	.	.	.	.	.	.	.	.
AUSMDU00067786	SRR28295014	No		South-eastern Asia	Thailand	2013	Australia	invasive	48	3					mdsA*;mdsB*
AUSMDU00067798	SRR28295013	No		South-eastern Asia	Thailand	2013	Australia	faecal	48	3	blaTEM-1	cmlA1			mdsA*;mdsB*						aadA1;aadA2	sul3	tet(A)*;tet(M)*	dfrA12	100	100	.	.	.	.	.	.	.	.	.	.	.	.	.	.
AUSMDU00067801	SRR28295012	Yes	SRR31075621	South-eastern Asia	Thailand	2013	Australia	invasive	48	3					mdsA*;mdsB*
AUSMDU00067803	SRR28295011	No		South-eastern Asia	Vietnam	2013	Australia	invasive	48	3					mdsA*;mdsB*
AUSMDU00067806	SRR28295010	No		South-eastern Asia	Thailand	2013	Australia	faecal	48	3	blaTEM-103	cmlA1			mdsA*;mdsB*						aadA1;aadA2	sul3	tet(A)*;tet(M)*	dfrA12
AUSMDU00067873	SRR28295009	Yes	SRR31075620	Eastern Asia, South-eastern Asia	China, Vietnam, Cambodia	2013	Australia	faecal	48	3	blaTEM-1	cmlA1			mdsA*;mdsB*						aadA1;aadA2	sul3	tet(A)*;tet(M)*	dfrA12	100	100	.	.	.	.	.	.	.	.	.	.	.	.	.	.
AUSMDU00067895	SRR28295008	No		South-eastern Asia	Thailand	2013	Australia	invasive	48	3	blaTEM-103	cmlA1			mdsA*;mdsB*						aadA1;aadA2	sul3	tet(A)*;tet(M)*	dfrA12
AUSMDU00067896	SRR28295007	No		South-eastern Asia	Thailand	2013	Australia	invasive	48	3	blaTEM-1	cmlA1			mdsA*;mdsB*						aadA1;aadA2	sul3	tet(A)*;tet(M)*	dfrA12	100	100	.	.	.	.	.	.	.	.	.	.	.	.	.	.
AUSMDU00067924	SRR28295006	No		South-eastern Asia	Indonesia	2012	Australia	invasive	48	3					mdsA*;mdsB*										.	.	.	.	.	.	.	.	.	.	.	.	.	.	.	.
AUSMDU00067926	SRR28295004	No		South-eastern Asia	Thailand	2012	Australia	faecal	48	4					mdsA*;mdsB*								tet(A)*
AUSMDU00067931	SRR28295003	No		South-eastern Asia	Thailand	2012	Australia	faecal	48	3	blaTEM-1	cmlA1			mdsA*;mdsB*						aadA1;aadA2	sul3	tet(A)*;tet(M)*	dfrA12	100	100	.	.	.	.	.	.	.	.	.	.	.	.	.	.
AUSMDU00067934	SRR28295002	No		Northern Europe	UK, Scandinavia	2012	Australia	faecal	48	2					mdsA*;mdsB*
AUSMDU00067935	SRR28295001	No		South-eastern Asia	Thailand	2012	Australia	invasive	48	4	blaTEM-1	cmlA1			mdsA*;mdsB*				oqxA;oqxB		aadA1;aadA2;aph(3'')-Ib;aph(6)-Id	sul3	tet(A)	dfrA12	.	.	.	.	.	.	.	.	.	.	.	.	.	.	.	.
AUSMDU00067936	SRR28295000	No		No known travel	No travel	2012	Australia	faecal	48	3					mdsA*;mdsB*										.	.	.	.	.	.	.	.	.	.	.	.	.	.	.	100
AUSMDU00067937	SRR28294999	No		South-eastern Asia	Thailand	2012	Australia	faecal	48	3	blaTEM-1	cmlA1			mdsA*;mdsB*						aadA1;aadA2	sul3	tet(A)*;tet(M)*	dfrA12	100	100	.	.	.	.	.	.	.	.	.	.	.	.	.	.
AUSMDU00067954	SRR28294998	No		South-eastern Asia	Thailand	2012	Australia	invasive	48	3	blaTEM-1	cmlA1	floR*		mdsA*;mdsB*						aadA1;aadA2	sul3	tet(A)*;tet(M)*	dfrA12	100	100	.	.	.	.	.	.	.	.	.	.	95.73	.	.	.
AUSMDU00067984	SRR28294997	No		South-eastern Asia	Laos	2011	Australia	faecal	48	3	blaTEM-1*	cmlA1			mdsA*;mdsB*						aadA1;aadA2	sul3	tet(A)*;tet(M)*	dfrA12
AUSMDU00067986	SRR28294996	No		South-eastern Asia	Thailand	2011	Australia	invasive	48	3					mdsA*;mdsB*
AUSMDU00068128	SRR28294995	Yes	SRR31075626	Eastern Asia, South-eastern Asia	Cambodia, China	2013	Australia	invasive	48	3	blaTEM-1	cmlA1			mdsA*;mdsB*						aadA1;aadA2	sul3	tet(A)*;tet(M)*	dfrA12	100	100	.	.	.	.	.	.	.	.	.	.	.	.	.	.
AUSMDU00068144	SRR28294993	No		South-eastern Asia	Thailand	2012	Australia	faecal	48	3			floR*^		mdsA*;mdsB*								tet(M)*		.	.	.	.	.	.	.	.	.	.	.	.	95.73	.	.	.
AUSMDU00068163	SRR28294992	No		South-eastern Asia	Thailand	2012	Australia	invasive	48	3	blaTEM-1*^	cmlA1			mdsA*;mdsB*						aadA1;aadA2	sul3	tet(A)*;tet(M)*	dfrA12	.	100	.	.	.	.	.	.	.	.	.	.	.	.	.	.
AUSMDU00068226	SRR28294991	No		South-eastern Asia	Thailand	2010	Australia	invasive	48	3					mdsA*;mdsB*
AUSMDU00068236	SRR28294990	No		South-eastern Asia	Thailand	2010	Australia	invasive	48	3					mdsA*;mdsB*
AUSMDU00068372	SRR28294989	No		Central America	Central America	2007	Australia	faecal	48	5					mdsA*;mdsB*
AUSMDU00068376	SRR28294988	No		South America	Bolivia	2007	Australia	faecal	48	1					mdsA*;mdsB*
AUSMDU00068381	SRR28294987	No		South-eastern Asia	Thailand	2008	Australia	faecal	48	4	blaTEM-1				mdsA*;mdsB*				oqxA;oqxB		aph(3'')-Ib;aph(6)-Id		tet(A)		.	.	.	.	.	.	.	.	.	.	.	.	.	.	.	.
AUSMDU00068386	SRR28294986	No		South-eastern Asia	Vietnam	2009	Australia	invasive	48	3	blaTEM-1	cmlA1			mdsA*;mdsB*						aadA1;aadA2	sul3	tet(A)*	dfrA12	100	100	.	.	.	.	.	.	.	.	.	.	.	.	.	.
AUSMDU00068389	SRR28294985	No		South-eastern Asia	Thailand	2008	Australia	invasive	48	4	blaTEM-1				mdsA*;mdsB*				oqxA;oqxB		aph(3'')-Ib;aph(6)-Id		tet(A)		.	.	.	.	.	.	.	.	.	.	.	.	.	.	.	.
AUSMDU00068394	SRR28294984	No		South-eastern Asia	Thailand	2007	Australia	invasive	48	3					mdsA*;mdsB*
AUSMDU00068396	SRR28294982	No		South-eastern Asia	Thailand	2008	Australia	faecal	48	4	blaTEM-1	cmlA1			mdsA*;mdsB*						aadA1;aadA2;aph(3'')-Ib;aph(6)-Id	sul3	tet(A)	dfrA12
AUSMDU00068404	SRR28294981	Yes	SRR31075625	South-eastern Asia	Thailand	2007	Australia	invasive	48	4	blaTEM-1	cmlA1			mdsA*;mdsB*						aadA1;aadA2;aph(3'')-Ib;aph(6)-Id	sul3	tet(A)	dfrA12	.	.	.	.	.	.	.	.	.	.	.	.	.	.	.	.
AUSMDU00068416	SRR28294980	No		South-eastern Asia	Thailand	2008	Australia	invasive	48	4		cmlA1			mdsA*;mdsB*						aadA1;aadA2;aph(3'')-Ib;aph(6)-Id	sul3	tet(A)	dfrA12
AUSMDU00068423	SRR28294979	Yes	SRR31075624	South-eastern Asia	Thailand	2009	Australia	faecal	48	4	blaTEM-1	cmlA1			mdsA*;mdsB*						aadA1;aadA2;aph(3'')-Ib;aph(6)-Id	sul3	tet(A)	dfrA12	.	.	.	.	.	.	.	.	.	.	.	.	.	.	.	.
AUSMDU00068438	SRR28294978	No		South-eastern Asia	Thailand	2009	Australia	faecal	48	4	blaTEM-1				mdsA*;mdsB*						aph(3'')-Ib;aph(6)-Id		tet(A)
AUSMDU00068445	SRR28294977	No		South-eastern Asia	Thailand	2008	Australia	invasive	48	3	blaTEM-1	cmlA1			mdsA*;mdsB*						aadA1;aadA2	sul3	tet(A)*;tet(M)*	dfrA12	100	100	.	.	.	.	.	.	.	.	.	.	.	.	.	.
AUSMDU00068455	SRR28294976	No		South-eastern Asia	Thailand	2008	Australia	invasive	48	4					mdsA*;mdsB*						aph(3'')-Ib;aph(6)-Id		tet(M)*		100	.	.	.	.	.	100	100	.	.	.	.	.	100	100	.
AUSMDU00068666	SRR28294975	No		South-eastern Asia	Thailand	2007	Australia	faecal	48	3					mdsA*;mdsB*										.	.	.	.	.	.	.	.	.	.	.	.	.	.	.	.
AUSMDU00068672	SRR28294974	No		Asia	Asia	2007	Australia	invasive	48	3	blaTEM-1*^	catA1;cmlA1*			mdsA*;mdsB*	aph(3')-Ia					aadA1	sul3	tet(B)*	dfrA14	100	.	.	.	.	.	100	100	.	.	.	.	.	.	.	.
AUSMDU00068676	SRR28294973	No		South-eastern Asia	Thailand	2007	Australia	faecal	-	4		cmlA1			mdsA*;mdsB*				oqxA;oqxB		aadA1;aadA2;aph(3'')-Ib;aph(6)-Id	sul3	tet(A)	dfrA12	.	.	.	.	.	.	.	.	.	.	.	.	.	.	.	.
AUSMDU00069641	SRR28294971	No		South-eastern Asia	Thailand	2004	Australia	invasive	48	3	blaTEM-1	catA1			mdsA*;mdsB*						aadA1	sul3	tet(B)*
AUSMDU00069673	SRR28294970	No		No known travel		2002	Australia	faecal	48	2					mdsA*;mdsB*										.	.	.	.	.	.	.	.	.	.	.	.	.	.	.	.
AUSMDU00070328	SRR31096355	No		No known travel		2002	Australia	invasive	48	3					mdsA*;mdsB*								tet(B)*	dfrA14	100	.	.	.	.	.	100	100	.	.	.	.	.	.	.	.
AUSMDU00070481	SRR31096351	No		No known travel		2000	Australia	faecal	48	3					mdsA*;mdsB*
AUSMDU00070500	SRR31096354	No		South-eastern Asia	Thailand	2002	Australia	faecal	48	3					mdsA*;mdsB*
AUSMDU00070600	SRR31096353	No		South-eastern Asia	Thailand	2000	Australia	faecal	48	4					mdsA*;mdsB*										.	.	.	.	.	.	.	.	.	.	.	.	.	.	.	.
AUSMDU00070609	SRR31096352	No		No known travel		2000	Australia	faecal	48	3					mdsA*;mdsB*
ERR1810358	ERR1810358	public				2016	Ireland	public	48	5					mdsA*;mdsB*										.	.	100	.	.	.	.	.	.	.	.	.	.	.	.	.
ERR1815529	ERR1815529	public				2016	Ireland	public	48	5					mdsA*;mdsB*
ERR1830489	ERR1830489	public				2015	Ireland	public	48	2	blaTEM-1				mdsA*;mdsB*						aadA12;aph(6)-Id;aph(3'')-Ib*^	sul2	tet(A)	dfrA14	.	.	.	.	.	.	.	.	.	.	.	100	.	.	.	.
ERR1830494	ERR1830494	public				2015	Ireland	public	48	2	blaTEM-1				mdsA*;mdsB*						aadA12;aph(6)-Id;aph(3'')-Ib*^	sul2	tet(A)	dfrA14	.	.	.	.	.	.	.	.	.	.	.	100	.	.	.	.
ERR1988389	ERR1988389	public				2017	Ireland	public	48	5					mdsA*;mdsB*
CP012346.1	CP012346.1	public				Before 1994	USA	public		5
SRR10542565	SRR10542565	public				2019	United Kingdom	public	48	2					mdsA*;mdsB*										.	.	.	.	.	.	.	.	.	.	.	.	.	.	.	.
SRR10763795	SRR10763795	public				2019	United Kingdom	public	48	2					mdsA*;mdsB*
SRR1106437	SRR1106437	public				2003	Thailand	public	48	4	blaTEM-1	cmlA1			mdsA*;mdsB*			bleO*^	oqxA;oqxB		aadA1;aadA2;aph(3'')-Ib;aph(6)-Id	sul3	tet(A)	dfrA12	.	.	.	.	.	.	.	.	.	.	.	.	.	.	.	.
SRR11435819	SRR11435819	public				2020	United Kingdom	public	48	3	blaTEM-1	cmlA1			mdsA*;mdsB*						aadA1;aadA2	sul3	tet(M)*	dfrA12	100	100	.	.	.	.	.	.	.	.	.	.	.	.	.	.
SRR11451546	SRR11451546	public				2020	United Kingdom	public	48	5					mdsA*;mdsB*
SRR12403944	SRR12403944	public				2020	United Kingdom	public	48	5					mdsA*;mdsB*										.	.	.	.	100	.	.	.	100	.	.	.	.	.	.	.
SRR12430838	SRR12430838	public				2020	United Kingdom	public	48	5					mdsA*;mdsB*										.	.	.	.	100	.	.	.	.	.	.	.	.	.	.	.
SRR12691791	SRR12691791	public				2017	Canada	public	48	3					mdsA*;mdsB*								tet(M)*		100	100	.	.	.	.	.	.	.	.	.	.	.	.	.	.
SRR12995210	SRR12995210	public				2020	United Kingdom	public	48	2					mdsA*;mdsB*										.	.	.	.	.	.	.	.	.	.	97.16	.	.	.	.	.
SRR13145375	SRR13145375	public				2017	Canada	public	48	5					mdsA*;mdsB*
SRR13482642	SRR13482642	public				2018	Canada	public	48	5					mdsA*;mdsB*										.	.	.	.	100	.	.	.	.	.	.	.	.	.	.	.
SRR13685680	SRR13685680	public				2018	Canada	public	4751	1					mdsA*;mdsB*
SRR13769644	SRR13769644	public				2017	Canada	public	8497	5					mdsA*;mdsB*
SRR13849867	SRR13849867	public				2017	Canada	public	48	5					mdsA*;mdsB*
SRR13966493	SRR13966493	public				2017	Canada	public	48	5					mdsA*;mdsB*
SRR14253855	SRR14253855	public				2018	Canada	public	48	1					mdsA*;mdsB*										.	.	.	.	98.85	.	.	.	.	.	.	.	.	.	.	.
SRR14273352	SRR14273352	public				2018	Canada	public	48	5					mdsA*;mdsB*
SRR15853734	SRR15853734	public				2021	United Kingdom	public	48	2					mdsA*;mdsB*
SRR16200008	SRR16200008	public				2021	United Kingdom	public	48	2					mdsA*;mdsB*										.	.	.	.	.	.	.	.	.	.	.	.	.	.	.	.
SRR1645769	SRR1645769	public				2012	United Kingdom	public	48	4					mdsA*;mdsB*										.	.	.	.	.	.	.	.	.	.	.	.	.	.	.	.
SRR1645852	SRR1645852	public				2013	United Kingdom	public	48	2					mdsA*;mdsB*
SRR1646059	SRR1646059	public				2012	United Kingdom	public	48	3	blaTEM-1	cmlA1			mdsA*;mdsB*						aadA1;aadA2	sul3	tet(A)*;tet(M)*	dfrA12	100	100	.	.	.	.	.	.	.	.	.	.	.	.	.	.
SRR16951852	SRR16951852	public				2021	United Kingdom	public	48	2					mdsA*;mdsB*
SRR1957850	SRR1957850	public				2014	United Kingdom	public	48	3					mdsA*;mdsB*
SRR1958244	SRR1958244	public				2014	United Kingdom	public	48	5					mdsA*;mdsB*
SRR1966109	SRR1966109	public				2014	United Kingdom	public	48	3	blaTEM-1	cmlA1			mdsA*;mdsB*						aadA1;aadA2	sul3	tet(A)*;tet(M)*	dfrA12	100	100	.	.	.	.	.	.	.	.	.	.	.	.	.	.
SRR3322707	SRR3322707	public				2015	United Kingdom	public	48	5					mdsA*;mdsB*
SRR3499812	SRR3499812	public				2015	USA	public	48	5					mdsA*;mdsB*
SRR5016932	SRR5016932	public				2016	USA	public	48	5					mdsA*;mdsB*										.	.	.	.	100	.	.	.	.	.	.	.	.	.	.	.
SRR5060627	SRR5060627	public				2016	USA	public	48	5					mdsA*;mdsB*
SRR5084264	SRR5084264	public				2016	USA	public	48	5					mdsA*;mdsB*
SRR5116985	SRR5116985	public				2016	USA	public	48	5					mdsA*;mdsB*
SRR5189066	SRR5189066	public				2016	USA	public	48	5					mdsA*;mdsB*
SRR5216377	SRR5216377	public				2015	United Kingdom	public	48	3	blaTEM-1	cmlA1			mdsA*;mdsB*						aadA1;aadA2	sul3	tet(A)*;tet(M)*	dfrA12	100	100	.	.	.	.	.	.	.	.	.	.	.	.	.	.
SRR5687391	SRR5687391	public				2017	USA	public	48	5					mdsA*;mdsB*
SRR5760404	SRR5760404	public				2015	USA	public	48	3	blaTEM-1	cmlA1			mdsA*;mdsB*						aadA1;aadA2	sul3	tet(A)*;tet(M)*	dfrA12	100	100	.	.	.	.	.	.	.	.	.	.	100	.	.	.
SRR5896132	SRR5896132	public				2015	USA	public	48	5					mdsA*;mdsB*
SRR5921528	SRR5921528	public				2012	USA	public	48	1					mdsA*;mdsB*
SRR6254895	SRR6254895	public				2017	USA	public	48	5					mdsA*;mdsB*
SRR6334790	SRR6334790	public				2017	USA	public	48	5					mdsA*;mdsB*										.	.	.	.	100	.	.	.	.	.	.	.	.	.	.	.
SRR6682082	SRR6682082	public				2018	USA	public	48	5					mdsA*;mdsB*
SRR6687349	SRR6687349	public				2017	USA	public	48	5					mdsA*;mdsB*
SRR6808632	SRR6808632	public				2016	United Kingdom	public	48	2					mdsA*;mdsB*										.	.	.	.	.	.	.	.	.	.	.	.	.	.	.	.
SRR6813649	SRR6813649	public				2017	USA	public	48	5					mdsA*;mdsB*
SRR6879305	SRR6879305	public				2018	USA	public	48	5					mdsA*;mdsB*										.	.	.	.	.	100	.	.	.	.	.	.	.	.	.	.
SRR6967759	SRR6967759	public				2018	USA	public	48	5					mdsA*;mdsB*
SRR7157810	SRR7157810	public				2016	United Kingdom	public	4751	1					mdsA*;mdsB*										.	.	.	.	98.47	.	.	.	.	.	.	.	.	.	.	.
SRR7157825	SRR7157825	public				2017	United Kingdom	public	48	3	blaTEM-103	cmlA1	floR*		mdsA*;mdsB*					qnrS1	aadA1;aadA2	sul2;sul3	tet(A)*;tet(M)*	dfrA12
SRR7170211	SRR7170211	public				2018	USA	public	48	5					mdsA*;mdsB*
SRR7192201	SRR7192201	public				2017	United Kingdom	public	48	2	blaTEM-1				mdsA*;mdsB*						aph(6)-Id;aph(3'')-Ib*^	sul2	tet(A)	dfrA14	.	.	.	.	.	.	.	.	.	.	.	100	.	.	.	.
SRR7285911	SRR7285911	public				2016	United Kingdom	public	48	3	blaTEM-1	cmlA1			mdsA*;mdsB*						aadA1;aadA2	sul3	tet(A)*;tet(M)*	dfrA12	100	100	.	.	.	.	.	.	.	.	.	.	.	.	.	.
SRR7349128	SRR7349128	public				2017	United Kingdom	public	48	3	blaTEM-1	cmlA1			mdsA*;mdsB*						aadA1;aadA2	sul3	tet(A)*;tet(M)*	dfrA12	100	100	.	.	.	.	.	.	.	.	.	.	.	.	.	.
SRR7480360	SRR7480360	public				2018	United Kingdom	public	48	2	blaTEM-1				mdsA*;mdsB*						aph(6)-Id;aph(3'')-Ib*^	sul2	tet(A)	dfrA14	.	.	.	.	.	.	.	.	.	100	.	100	.	.	100	.
SRR7495803	SRR7495803	public				2017	United Kingdom	public	48	2					mdsA*;mdsB*
SRR7523844	SRR7523844	public				2016	United Kingdom	public	48	5					mdsA*;mdsB*
SRR7866989	SRR7866989	public				2018	United Kingdom	public	48	1					mdsA*;mdsB*
SRR8087188	SRR8087188	public				2018	United Kingdom	public	48	3	blaTEM-1*^				mdsA*;mdsB*										100	100	.	.	.	.	.	.	.	.	.	.	.	.	.	.
SRR8297284	SRR8297284	public				2018	United Kingdom	public	48	1					mdsA*;mdsB*
SRR8499029	SRR8499029	public				2018	United Kingdom	public	48	5					mdsA*;mdsB*
SRR8499344	SRR8499344	public				2018	United Kingdom	public	5552	5					mdsA*;mdsB*	aph(3')-Ia									.	.	.	99.6	.	.	.	.	.	.	.	.	.	.	.	.
SRR8548715	SRR8548715	public				2019	United Kingdom	public	48	2	blaTEM-1				mdsA*;mdsB*						aph(6)-Id;aph(3'')-Ib*^	sul2	tet(A)	dfrA14	.	.	.	.	.	.	.	.	.	.	.	100	.	.	.	.
SRR8648177	SRR8648177	public				2016	United Kingdom	public	48	5					mdsA*;mdsB*
SRR8671263	SRR8671263	public				2016	United Kingdom	public	48	2					mdsA*;mdsB*
SRR8704852	SRR8704852	public				2015	United Kingdom	public	48	2	blaTEM-1				mdsA*;mdsB*						aph(6)-Id;aph(3'')-Ib*^	sul2	tet(A)	dfrA14	.	.	.	.	.	.	.	.	.	.	.	100	.	.	100	.
SRR8717203	SRR8717203	public				2015	United Kingdom	public	4751	1					mdsA*;mdsB*
SRR8758316	SRR8758316	public				2019	United Kingdom	public	48	2					mdsA*;mdsB*										.	.	.	.	.	.	.	.	.	.	.	.	.	.	100	.
SRR9261373	SRR9261373	public				2019	United Kingdom	public	48	2					mdsA*;mdsB*
SRR9944998	SRR9944998	public				2019	United Kingdom	public	7040	5					mdsA*;mdsB*
AUSMDU00038310 #	SRR28295040	no				2015	Australia	public	48						mdsA*;mdsB*
SRR3047883 #	SRR3047883	public				2015	USA	public	3091						mdsA*;mdsB*
SRR2968115 #	SRR2968115	public				2015	USA	public	3091						mdsA*;mdsB*
# Isolates on a long branch; not considered for final global phylogeny in Figs. 1A and S2
* AbritAMR close matches’ (90-<100% identity and 90-<100% sequence coverage compared to the reference protein sequence, marked by an asterisk [*]
^ AbritAMR partial matches (>90% identity, 50-<90% coverage compared to reference protein sequence)
