# Supplementary material for: Genomic epidemiology and phenotypic characterisation of Salmonella enterica serovar Panama in Victoria, Australia
Source: PLoS Negl Trop Dis. 2024 Nov 20;18(11):e0012666. doi: 10.1371/journal.pntd.0012666 (PMC11616866; doi:10.1371/journal.pntd.0012666)
Supplement: S3 Table — (XLSX) [file pntd.0012666.s003.xlsx]

## Sheet: SNPdifference
Reference sequence	Position in the reference sequence	Variant type	Rererence nucleotide(s)	Alternative nucleotide in AUSMDU00067783 reads	Frequency count for Reference and Alternative nucleotide(s)	Feature class	Strand	Nucleotide position	Amino acid residue position	Variant consequence	Feature locus tag	Gene	Product
AUSMDU00068128 chromosome	353388	del	TATGC	T	T:45 TATGC:0
AUSMDU00068128 chromosome	1393930	snp	C	A	A:99 C:0
AUSMDU00068128 chromosome	2122891	snp	T	C	C:225 T:0	CDS	+	59/309	20/102	missense_variant c.59T>C p.Val20Ala	IBNIOG_10165	hfq	RNA chaperone Hfq

## Sheet: Accessory genome
BAPS 3 isolate	BAKTA annotation	Nucleotide sequence	Protein sequence	BAKTA annotation function
AUSMDU00067873	JJGPIH_23515	ATGAACCCATTCAAAGGCCGGCATTTTCAGCGTGACATCATTCTGTGGGCCGTACGCTGGTACTGCAAATACGGCATCAGTTACCGTGAGCTGCAGGAGATGCTGGCTGAACGCGGAGTGAATGTCGATCACTCCACGATTTACCGCTGGGTTCAGCGTTATGCGCCTGAAATGGAAAAACGGCTGCGCTGGTACTGGCGTAACCCTTCCGATCTTTGCCCGTGGCACATGGATGAAACCTACGTGAAGGTCAATGGCCGCTGGGCGTATCTGTACCGGGCCGTCGACAGCCGGGGCCGCACTGTCGATTTTTATCTCTCCTCCCGTCGTAACAGCAAAGCTGCATACCGGTTTCTGGGTAAAATCCTCAACAACGTGAAGAAGTGGCAGATCCCACGA…	MNPFKGRHFQRDIILWAVRWYCKYGISYRELQEMLAERGVNVDHSTIYRWVQRYAPEMEKRLRWYWRNPSDLCPWHMDETYVKVNGRWAYLYRAVDSRGRTVDFYLSSRRNSKAAYRFLGKILNNVKKWQIPRFINTDKAPAYGRALALLKREGRCPSDVEHRQIKYRNNVIECDHGKLKRIINATLGFKSMKTAYATIKGIEVMRALRKGQASAFYYGDPLGEMRLVSRVFEM	IS6-like element IS26 family transposase
AUSMDU00068128	IBNIOG_16740	ATGGTAATGTCCGCACCAGGACACATTGTTTACAGTAGTTACAACACCCTGTACGGACATTCTCTCTCCGGTGGTGGTCTTGTCATCTTAAAAGCTCTCATCATTTCCCTTACTGACCATACCCATGACGTCATATGTGGTGCGCGTAGCCGTGTGTGGCGTCGTTTCAAAAAGCAAGCTAAGGCTTACAAGGAAGCCAACCCTCAGATGTGTGTGCGCATAATCGCGTTCAAGAGAACGCGGGTGATGTATACCTACAACTCAAGGTGCTATCCATGGGAAGACAAAAAGCAGTGA	MVMSAPGHIVYSSYNTLYGHSLSGGGLVILKALIISLTDHTHDVICGARSRVWRRFKKQAKAYKEANPQMCVRIIAFKRTRVMYTYNSRCYPWEDKKQ	phosphate starvation-inducible protein PhoH
AUSMDU00067873	JJGPIH_23520	ATGAACCCATTCAAAGGCCGGCATTTTCAGCGTGACATCATTCTGTGGGCCGTACGCTGGTACTGCAAATACGGCATCAGTTACCGTGAGCTGCAGGAGATGCTGGCTGAACGCGGAGTGAATGTCGATCACTCCACGATTTACCGCTGGGTTCAGCGTTATGCGCCTGAAATGGAAAAACGGCTGCGCTGGTACTGGCGTAACCCTTCCGATCTTTGCCCGTGGCACATGGATGAAACCTACGTGAAGGTCAATGGCCGCTGGGCGTATCTGTACCGGGCCGTCGACAGCCGGGGCCGCACTGTCGATTTTTATCTCTCCTCCCGTCGTAACAGCAAAGCTGCATACCGGTTTCTGGGTAAAATCCTCAACAACGTGAAGAAGTGGCAGATCCCGCGA…	MNPFKGRHFQRDIILWAVRWYCKYGISYRELQEMLAERGVNVDHSTIYRWVQRYAPEMEKRLRWYWRNPSDLCPWHMDETYVKVNGRWAYLYRAVDSRGRTVDFYLSSRRNSKAAYRFLGKILNNVKKWQIPRFINTDKAPAYGRALALLKREGRCPSDVEHRQIKYRNNVIECDHGKLKRIIGATLGFKSALLQIVGGDKLIIPFC	DDE domain-containing protein
AUSMDU00067873	JJGPIH_00745	ATGTGCGAACTCGATATTTTACACGACTCTCTTTACCAATTCTGCCCCGAATTACACTTAAAACGACTCAACAGCTTAACGTTGGCTTGCCACGCCTTACTTGACTGTAAAACTCTCACTCTTACCGAACTTGGCCGTAACCTGCCAACCAAAGCGAGAACAAAACATAACATCAAACGAATCGACCGATTGTTAGGTAATCGTCACCTCCACAAAGAGCGACTCGCTGTATACCGTTGGCATGCTAGCTTTATCTGTTCGGGCAATACGATGCCCATTGTACTTGTTGACTGGTCTGATATCCGTGAGCAAAAACGGCTTATGGTATTGCGAGCTTCAGTCGCACTACACGGTCGTTCTGTTACTCTTTATGAGAAAGCGTTCCCGCTTTCAGAGCAA…	MCELDILHDSLYQFCPELHLKRLNSLTLACHALLDCKTLTLTELGRNLPTKARTKHNIKRIDRLLGNRHLHKERLAVYRWHASFICSGNTMPIVLVDWSDIREQKRLMVLRASVALHGRSVTLYEKAFPLSEQCSKKAHDQFLADLASILPSNTTPLIVSDAGFKVPWYKSVEKLGWYWLSRVRGKVQYADLGAENWKPISNLHDMSSSHSKTLGYKRLTKSNPISCQILLYKSRSKGRKNQRSTRTHCHHPSPKIYSASAKEPWILATNLPVEIRTPKQLVNIYSKRMQIEETFRDLKSPAYGLGLRHSRTSSSERFDIMLLIALMLQLTCWLAGVHAQKQGWDKHFQANTVRNRNVLSTVRLGMEVLRHSGYTITREDSLVAATLLTQNLFTHGYVL…	IS4-like element ISVsa5 family transposase
