# Supplementary material for: Genomic epidemiology and phenotypic characterisation of Salmonella enterica serovar Panama in Victoria, Australia
Source: PLoS Negl Trop Dis. 2024 Nov 20;18(11):e0012666. doi: 10.1371/journal.pntd.0012666 (PMC11616866; doi:10.1371/journal.pntd.0012666)
Supplement: S4 Table — (XLSX) [file pntd.0012666.s004.xlsx]

## Sheet: SNPdifference
Reference sequence	Position in the reference sequence	Variant type	Rererence nucleotide(s)	Alternative nucleotide in AUSMDU00068404 reads	Frequency count for Reference and Alternative nucleotide(s)	Feature class	Strand	Nucleotide position	Amino acid residue position	Variant consequence	Feature locus tag	Gene	Product
AUSMDU00068423 chromosome	77765	snp	T	C	C:213 T:0	CDS	+	74/1125	25/374	missense_variant c.74T>C p.Val25Ala	CEEJDD_00365		aryl sulfotransferase
AUSMDU00068423 chromosome	80483	snp	A	C	C:130 A:0
AUSMDU00068423 chromosome	138005	del	AAGACCATAGCG	A	A:136 AAGACCATAGCG:0	CDS	-			bidirectional_gene_fusion n.138016_138006delCGCTATGGTCT	CEEJDD_00600		inorganic phosphate transporter
AUSMDU00068423 chromosome	177019	snp	A	G	G:265 A:0	CDS	-	465/1035	155/344	synonymous_variant c.465T>C p.Gly155Gly	CEEJDD_00790	php	phosphotriesterase-related protein
AUSMDU00068423 chromosome	275222	snp	C	T	T:191 C:0	CDS	+	384/819	128/272	synonymous_variant c.384C>T p.Gly128Gly	CEEJDD_01215	fkpA	FKBP-type peptidyl-prolyl cis-trans isomerase
AUSMDU00068423 chromosome	375236	snp	C	T	T:279 C:0	CDS	+	341/468	114/155	missense_variant c.341C>T p.Thr114Met	CEEJDD_01805	nanQ	N-acetylneuraminate anomerase
AUSMDU00068423 chromosome	411620	snp	G	A	A:244 G:0	CDS	+	226/477	76/158	missense_variant c.226G>A p.Asp76Asn	CEEJDD_01995	greA	transcription elongation factor GreA
AUSMDU00068423 chromosome	545722	snp	G	T	T:281 G:2	CDS	+	301/2259	101/752	missense_variant c.301G>T p.Asp101Tyr	CEEJDD_02685	parC	DNA topoisomerase IV subunit A
AUSMDU00068423 chromosome	559014	snp	A	T	T:217 A:3	CDS	-	961/1455	321/484	missense_variant c.961T>A p.Trp321Arg	CEEJDD_02735	citT	anion permease
AUSMDU00068423 chromosome	666153	snp	C	A	A:218 C:0
AUSMDU00068423 chromosome	764363	snp	C	T	T:253 C:0	CDS	-	1033/1368	345/455	missense_variant c.1033G>A p.Val345Met	CEEJDD_03755	sdaB	L-serine ammonia-lyase II
AUSMDU00068423 chromosome	811365	del	CAGCCGAAGA	C	C:197 CAGCCGAAGA:0	CDS	+	227/1002	76/333	disruptive_inframe_deletion c.227_235delCCGAAGAAG p.Ala76_Glu78del	CEEJDD_03965	rpoS	RNA polymerase sigma factor RpoS
AUSMDU00068423 chromosome	811580	snp	C	A	A:242 C:0	CDS	+	430/1002	144/333	missense_variant c.430C>A p.Arg144Ser	CEEJDD_03965	rpoS	RNA polymerase sigma factor RpoS
AUSMDU00068423 chromosome	854109	snp	G	T	T:127 G:1	CDS	-	260/483	87/160	missense_variant c.260C>A p.Ala87Asp	CEEJDD_04185	iagB	SPI-1 type III secretion system invasion protein IagB
AUSMDU00068423 chromosome	888307	snp	C	T	T:188 C:0	CDS	-	1101/1134	367/377	synonymous_variant c.1101G>A p.Glu367Glu	CEEJDD_04375	norW	NADH:flavorubredoxin reductase NorW
AUSMDU00068423 chromosome	993649	snp	T	C	C:228 T:0	CDS	+	26/291	9/96	missense_variant c.26T>C p.Val9Ala	CEEJDD_04865	yfjF	RnfH family protein
AUSMDU00068423 chromosome	1007139	del	GA	G	G:16 GA:0	CDS	-	12/519	4/172	frameshift_variant c.12delT p.His5fs	CEEJDD_04945		DUF4154 domain-containing protein
AUSMDU00068423 chromosome	1016197	snp	C	T	T:237 C:1	CDS	+	1011/2658	337/885	synonymous_variant c.1011C>T p.Thr337Thr	CEEJDD_05000		bifunctional DNA primase/helicase
AUSMDU00068423 chromosome	1085111	snp	C	T	T:203 C:0	CDS	+	773/1362	258/453	missense_variant c.773C>T p.Ala258Val	CEEJDD_05360	ptsG2	PTS sugar transporter subunit IIC
AUSMDU00068423 chromosome	1101617	snp	C	T	T:190 C:0	CDS	-	754/1332	252/443	missense_variant c.754G>A p.Ala252Thr	CEEJDD_05425	cadB	cadaverine/lysine antiporter
AUSMDU00068423 chromosome	1161311	snp	T	C	C:155 T:0	CDS	+	3252/7311	1084/2436	synonymous_variant c.3252T>C p.Val1084Val	CEEJDD_05655	ratB	putative outer membrane protein
AUSMDU00068423 chromosome	1292847	snp	C	T	T:204 C:0	CDS	+	271/1251	91/416	missense_variant c.271C>T p.Pro91Ser	CEEJDD_06265	pgtA	two-component system response regulator PgtA
AUSMDU00068423 chromosome	1357995	snp	G	T	T:199 G:0	CDS	-	1099/1215	367/404	missense_variant c.1099C>A p.Pro367Thr	CEEJDD_06595	alaA	alanine transaminase AlaA
AUSMDU00068423 chromosome	1396154	snp	C	T	T:176 C:0	CDS	+	209/567	70/188	missense_variant c.209C>T p.Ala70Val	CEEJDD_06770		YfaZ precursor
AUSMDU00068423 chromosome	1712776	snp	T	C	C:173 T:0	CDS	-	162/378	54/125	synonymous_variant c.162A>G p.Gly54Gly	CEEJDD_08325	fliO	flagellar type III secretion system protein FliO
AUSMDU00068423 chromosome	1730411	snp	C	T	T:197 C:0	CDS	+	96/1206	32/401	synonymous_variant c.96C>T p.Ile32Ile	CEEJDD_08425	fliB	flagellin lysine-N-methylase
AUSMDU00068423 chromosome	1788289	snp	G	A	A:222 G:1	CDS	-	24/786	8/261	synonymous_variant c.24C>T p.Gly8Gly	CEEJDD_08745	znuB	zinc ABC transporter permease subunit ZnuB
AUSMDU00068423 chromosome	1862133	snp	G	T	T:137 G:2	CDS	-	813/1272	271/423	synonymous_variant c.813C>A p.Gly271Gly	CEEJDD_09195		Exonuclease VIII
AUSMDU00068423 chromosome	1875082	del	CTGGCACAGGCGTTTAGAAGACA	C	C:132 CTGGCACAGGCGTTTAGAAGACA:1
AUSMDU00068423 chromosome	1915703	snp	G	A	A:146 G:0	CDS	+	306/1116	102/371	synonymous_variant c.306G>A p.Leu102Leu	CEEJDD_09475	rnd	ribonuclease D
AUSMDU00068423 chromosome	2158299	snp	T	C	C:168 T:0	CDS	+	635/1038	212/345	missense_variant c.635T>C p.Val212Ala	CEEJDD_10665	curA	NADP-dependent oxidoreductase
AUSMDU00068423 chromosome	2224435	snp	G	T	T:168 G:0	CDS	+	1480/1803	494/600	stop_gained c.1480G>T p.Glu494*	CEEJDD_10945		hydrogenase 2 large subunit
AUSMDU00068423 chromosome	2317165	snp	T	C	C:168 T:0	CDS	-	494/705	165/234	missense_variant c.494A>G p.His165Arg	CEEJDD_11405	pdxH	pyridoxamine 5'-phosphate oxidase
AUSMDU00068423 chromosome	2365062	snp	T	G	G:132 T:0
AUSMDU00068423 chromosome	2381981	snp	T	G	G:173 T:0	CDS	-	345/1002	115/333	missense_variant c.345A>C p.Lys115Asn	CEEJDD_11780	erfK	murein L,D-transpeptidase
AUSMDU00068423 chromosome	2400754	snp	G	A	A:42 G:0
AUSMDU00068423 chromosome	2451670	snp	G	T	T:148 G:0
AUSMDU00068423 chromosome	2701335	snp	G	A	A:214 G:1	CDS	-	2451/2613	817/870	synonymous_variant c.2451C>T p.Ser817Ser	CEEJDD_13475	pepN	aminopeptidase N
AUSMDU00068423 chromosome	2866728	snp	G	A	A:151 G:0	CDS	+	22/675	8/224	missense_variant c.22G>A p.Ala8Thr	CEEJDD_14205	cecR	transcriptional regulator CecR
AUSMDU00068423 chromosome	2875283	snp	A	G	G:159 A:0	CDS	+	349/963	117/320	missense_variant c.349A>G p.Arg117Gly	CEEJDD_14245	aglD2	Lysylphosphatidylglycerol synthase TM region
AUSMDU00068423 chromosome	2957094	ins	C	CT	CT:79 C:0
AUSMDU00068423 chromosome	3080677	snp	A	G	G:178 A:0	CDS	+	871/1008	291/335	missense_variant c.871A>G p.Thr291Ala	CEEJDD_15270	fepD	Fe(3+)-siderophore ABC transporter permease
AUSMDU00068423 chromosome	3094648	ins	C	CGT	CGT:209 C:0
AUSMDU00068423 chromosome	3133291	snp	T	C	C:168 T:0	CDS	-	56/831	19/276	missense_variant c.56A>G p.Glu19Gly	CEEJDD_15550	nlpA	metal ABC transporter substrate-binding protein
AUSMDU00068423 chromosome	3356577	snp	T	G	G:101 T:1	CDS	-	556/741	186/246	missense_variant c.556A>C p.Thr186Pro	CEEJDD_16595	safB	pili assembly chaperone SafB
AUSMDU00068423 chromosome	3416481	snp	A	G	G:217 A:0	CDS	-	497/702	166/233	missense_variant c.497T>C p.Val166Ala	CEEJDD_16930	nlpE	envelope stress response activation lipoprotein NlpE
AUSMDU00068423 chromosome	3496089	snp	G	A	A:196 G:0	CDS	+	1528/2559	510/852	missense_variant c.1528G>A p.Ala510Thr	CEEJDD_17275	fimD	Outer membrane usher protein FimD/PapC
AUSMDU00068423 chromosome	3622628	snp	T	C	C:230 T:0	CDS	-	1561/3228	521/1075	missense_variant c.1561A>G p.Asn521Asp	CEEJDD_17835	carB	carbamoyl-phosphate synthase large subunit
AUSMDU00068423 chromosome	3755079	snp	G	T	T:185 G:0	CDS	-	159/1494	53/497	synonymous_variant c.159C>A p.Ile53Ile	CEEJDD_18490	aslA	arylsulfatase
AUSMDU00068423 chromosome	3849706	snp	G	A	A:163 G:0	CDS	-	405/780	135/259	synonymous_variant c.405C>T p.Arg135Arg	CEEJDD_18995	manY	PTS sugar transporter
AUSMDU00068423 chromosome	3867334	snp	C	T	T:256 C:0
AUSMDU00068423 chromosome	4093669	snp	C	T	T:120 C:0
AUSMDU00068423 chromosome	4157139	del	AT	A	A:23 AT:0
AUSMDU00068423 chromosome	4384402	snp	C	G	G:326 C:0	CDS	+	837/1260	279/419	stop_gained c.837C>G p.Tyr279*	CEEJDD_21585	rhaA	L-rhamnose isomerase
AUSMDU00068423 chromosome	4392247	snp	C	T	T:332 C:0	CDS	+	468/3051	156/1016	synonymous_variant c.468C>T p.Asn156Asn	CEEJDD_21635	fdnG	formate dehydrogenase-N subunit alpha
AUSMDU00068423 chromosome	4444347	snp	A	C	C:273 A:0	CDS	+	1897/2190	633/729	missense_variant c.1897A>C p.Ile633Leu	CEEJDD_21905	fadB	fatty acid oxidation complex subunit alpha FadB
AUSMDU00068423 chromosome	4510191	snp	G	A	A:360 G:0	CDS	+	488/1482	163/493	missense_variant c.488G>A p.Cys163Tyr	CEEJDD_22235	gppA	guanosine-5'-triphosphate,3'-diphosphate diphosphatase
AUSMDU00068423 chromosome	4626341	snp	A	G	G:250 A:0	CDS	+	283/924	95/307	missense_variant c.283A>G p.Asn95Asp	CEEJDD_22770	dsdC	DNA-binding transcriptional regulator DsdC

## Sheet: Accessory genome
BAPS 4 isolate	BAKTA annotation	gene	Nucleotide sequence	Protein sequence	BAKTA annotation function
AUSMDU00068423	CEEJDD_02280	pflB	ATGAAGGTAAATATCGATACCAGCGATATGCTGTATGCCGAAGCATGGCGTGATTTTAAAGGTACGGACTGGAAAGAAGAAATTAATGTCCGTGATTTTATTCAGCATAACTATACGCCCTATGAGGGGGATGAATCTTTTCTCGCCGACGCGACGCCAGCGACCACGGCGTTGTGGGAAAAGGTGATGGCGGGAATACGTATCGAGAACGCGACCCATGCGCCGGTGGATTTCGATACCAACATCGCGACGACGATTACCGCGCACGATGCGGGATATATTGAAAAAGATCTGGAAAAAATCGTCGGTTTACAAACGGATAAGCCGCTTAAACGCGCTTTGCATCCGTTTGGCGGCGTTAACATGATCAAAAGTTCATTCCACGCTTATGGCCGCGAA…	MKVNIDTSDMLYAEAWRDFKGTDWKEEINVRDFIQHNYTPYEGDESFLADATPATTALWEKVMAGIRIENATHAPVDFDTNIATTITAHDAGYIEKDLEKIVGLQTDKPLKRALHPFGGVNMIKSSFHAYGREMDADFEYTFTDLRKTHNQGVFDVYSPDMLRCRKSGVLTGLPDGYGRGRIIGDYRRVALYGIRYLVRERELQFADLQSNLERGQNLEATIRLREELAEHRRALLQMQEMAAKYGYDISRPARNAQEAVQWLYFAYLAAVKSQNGGAMSLGRTASFLDIYIERDFNAGLLTEQQAQELIDHFIMKIRMVRFLRTPEFDSLFSGDPIWATEVIGGMGLDGRTLVTKNSFRYLHTLHTMGPAPEPNLTILWSEALPVAFKKYAAQVSIVT…	formate C-acetyltransferase
AUSMDU00068423	CEEJDD_02285	tdcG	ATGATTAGCGCATTTGATATTTTTAAGATTGGCATTGGACCTTCAAGCTCCCATACCGTAGGGCCAATGAATGCAGGAAAATGTTTTATCGATCGGCTGATCGACAGCGGCGACCTGCCGCGAACGACTCGCATCACGGTTGATCTTTACGGATCGCTATCGCTGACGGGCAAAGGCCACGCGACCGATACCGCCATCATTATGGGCCTGGCGGGCAATACGCCGCAGGATGTCAATATTGATAGCATTCCGGCGTTTATCCAGGAGGTTGCCCGCAGCAGCCGTTTATCGGTGGCGGGTGGCGCGCATGTGGTGGATTTTCCCGTCGCCGACAGTATTCTCTTTCACGCTGAAACCCTGGCGCGCCATGAAAACGGTATGCGAATTACCGCCTGGCAC…	MISAFDIFKIGIGPSSSHTVGPMNAGKCFIDRLIDSGDLPRTTRITVDLYGSLSLTGKGHATDTAIIMGLAGNTPQDVNIDSIPAFIQEVARSSRLSVAGGAHVVDFPVADSILFHAETLARHENGMRITAWHGQTPLLHKTYYSIGGGFIVEEERFGQSHDVEKSVPYDFHSASELLTLCERQGLSVSGLMMQNELALRSKEQIDAGFARIWQVMETGIERGMNTEGVLPGPLNVPRRAVALRRLLVSSDNLSRDPMNVIDWINMFALAVSEENAAGGRVVTAPTNGACGIIPAVLAYYDKFRRPVNANSIARYLLSAGAIGMLYKMNASISGAEVGCQGEVGVACSMAAAGLTELLGGSPAQVCIAAEIAMEHNLGLTCDPVAGQVQIPCIERNAIN…	L-serine ammonia-lyase
AUSMDU00068423	CEEJDD_02295	sdaC	ATGGAATCGGCTAGTAATACCAGCGTAATCCTCGACGCATCAGCCCCGGCGCGTCGGGCAGGGATGACAGAAAGCGAATGGCGTGAAGCCATCAAATTTGATAGTACCGACACCGGTTGGGTCATTATGAGTATCGGGATGGCGATCGGCGCAGGAATCGTTTTTCTTCCTGTCCAGGTTGGCCTGATGGGACTTTGGGTCTTTTTACTCTCTTCTATTATTGGCTATCCGGCCATGTACCTGTTCCAGCGGCTGTTTATTAATACGCTGGCGGAATCCCCGGAATGTAAAGACTACCCCAGCGTGATCAGCGGCTATCTGGGCAAAAACTGGGGTATTTTATTAGGCGCGCTGTACTTTGTAATGCTCGTCATCTGGATGTTCGTCTATTCTACGGCG…	MESASNTSVILDASAPARRAGMTESEWREAIKFDSTDTGWVIMSIGMAIGAGIVFLPVQVGLMGLWVFLLSSIIGYPAMYLFQRLFINTLAESPECKDYPSVISGYLGKNWGILLGALYFVMLVIWMFVYSTAITNDSASYLHTFGVTEGLLSDSPFYGLVLICILVAISSRGEKLLFKISTGMVLTKLLVVAALGVSMVGMWHLYNIGALPPMALLIKNAIITLPFTLTSILFIQTLSPMVISYRSREKSIEVARHKALRAMNIAFGVLFVTVFFYAVSFTLAMGHDEAVKAYEQNISALAIAAQFISGDGAGWVKVVSVILNIFAVMTAFFGVYLGFREATQGIVMNILRRKMPAEKIKENLVQRGIMIFAILLAWSAIVLNAPVLSFTSICSPIFG…	putative serine transporter
AUSMDU00068423	CEEJDD_02300	yhaM	ATGTTTGAATCTAAAATAAATCCATTGTGGCAAAGTTTTATCCTGGCCGTACAGGAAGAAGTAAAACCGGCGCTGGGGTGTACTGAGCCAATTTCACTGGCGCTGGCGGCAGCGGCGGCGGCGGCTGAACTTGACGGCACAGTTGAACGCATTGACGCGTGGGTTTCGCCTAATCTGATGAAAAATGGTATGGGCGTTACCGTTCCAGGAACGGGAATGGTAGGGCTACCGATCGCCGCGGCGCTTGGCGCGTTGGGCGGTGATGCGAAAGCCGGGTTGGAGGTGTTAAAAGACGCTTCCGCTAAAGCCGTTGCCGATGCAAAAGCGATGCTGGCCGCCGGACATGTCGCAGTGATGTTGCAGGAGCCATGTAACGACATCCTGTTTTCACGGGCGAAA…	MFESKINPLWQSFILAVQEEVKPALGCTEPISLALAAAAAAAELDGTVERIDAWVSPNLMKNGMGVTVPGTGMVGLPIAAALGALGGDAKAGLEVLKDASAKAVADAKAMLAAGHVAVMLQEPCNDILFSRAKVYRGDSWACVTIVGDHTNIVRIETDKGVVFTQADNAQEEEKTSPLGVLSHTSLEEILAFVNAVPFDAIRFILDAARLNGALSQEGLRGSWGLHIGSTLAKQCDRGLLAKDLSTAILIRTSAASDARMGGATLPAMSNSGSGNQGITATVPVMVVAEHVGADDERLARALMLSHLSAIYIHHQLPRLSALCAATTAAMGAAAGMAWLIDGRYDTIAMAISSMIGDVSGMICDGASNSCAMKVSTSASAAWKAVLMALDDTAVTGNEG…	UPF0597 protein YhaM
AUSMDU00068423	CEEJDD_02305	0	ATGAGCAAAAAATCGGCGAAGAAACGTCAGCCCGTGGTAAAACCTGCCGTACAGGAGGCGATGAGCGCCACTGTGCCGCTGGGCTATGAAGAGATGCTAACCGAACTGGAAGCCATCGTGGCGGACGCCGAAGCCCGGCTGGCAGAAGAAGAGGCCGCAGCCTGA	MSKKSAKKRQPVVKPAVQEAMSATVPLGYEEMLTELEAIVADAEARLAEEEAAA	hypothetical protein
AUSMDU00068423	CEEJDD_02310	yhaK	ATGATTACGACCCGAACCGCCAAACAATGTGGACAAGCAGACTACGGATGGCTACAGGCCCGCTATACCTTCTCCTTTGGACACTATTTCGACCCTACACTGCTGGGCTACGCGTCGTTGCGCGTACTGAACCAGGAAGTGCTGGCGCCGGGCGCCTCTTTTCAGCCTCGAACTTATCCAAAGGTGGATATTTTAAACCTGATTCTGGACGGCGAAGCGGAATACCGCGACAGCGACGGCAACCATGTACAGGCTAAAGCGGGCGAAGCGTTACTGCTCGCCGCGCAGCCGGGCATTAGCTACAGCGAACATAATCTCAGCAAAGTTAAGCCGTTAACCCGAATGCAACTGTGGCTTGACGCCTGTCCTGAACGGGAAAACGCGCTGGTACAAAAAATC…	MITTRTAKQCGQADYGWLQARYTFSFGHYFDPTLLGYASLRVLNQEVLAPGASFQPRTYPKVDILNLILDGEAEYRDSDGNHVQAKAGEALLLAAQPGISYSEHNLSKVKPLTRMQLWLDACPERENALVQKIPLLAAQQQLLASPDGEQNSLQLRQQVWVHHITLEKGESLNFQLHGPRAYLQSIHGTFHALTHNEEREALTCGDGAFIRDEPNITLVADTPLRALLVDLPV	pirin family protein
AUSMDU00068423	CEEJDD_02315	yhaJ	ATGGCTAAAGAGAGAGCGCTGACGCTTGAAGCATTGCGTGTGATGGACGCCATTGACCGCCGGGGCAGTTTTGCCGCAGCGGCTGATGAGTTGGGGCGGGTGCCCTCCGCGCTGAGTTACACCATGCAGAAGCTGGAAGAAGAGTTGGACGTTGTACTGTTCGATCGCTCCGGCCATCGTACAAAATTCACCAACGTCGGGCGTATGCTGCTGGAACGCGGGCGGGTATTGCTGGAAGCGGCAGACAAGTTAACGACGGATGCTGAAGCGTTGGCCCGCGGTTGGGAAACGCATCTGACGCTGGTCACTGAAGCTCTGGTACCGACGCCTGCTTTTTTTCCGCTGATCGACCGGCTGGCCGCTAAAGCCAATACGCAGCTTTCATTGATTACCGAAGTA…	MAKERALTLEALRVMDAIDRRGSFAAAADELGRVPSALSYTMQKLEEELDVVLFDRSGHRTKFTNVGRMLLERGRVLLEAADKLTTDAEALARGWETHLTLVTEALVPTPAFFPLIDRLAAKANTQLSLITEVLAGAWERLEQGRADIVIAPDMHFRSSSEINSRKLYTLMNVYVAAPDHPIHQEPEPLSEVTRVKYRGVAVADTARERPVLTVQLLDKQPRLTVSTIEDKRQALLAGLGVATMPYSMVEQDIAEGRLRVVSPESTSEIDIIMAWRRDSMGEAKAWCLREIPKLFAGK	DNA-binding transcriptional regulator YhaJ
AUSMDU00068423	CEEJDD_02320	yhaH	ATGGATTGGTATTTAAAGGTTTTAAAAAATTATCTGGGATTTGGCGGCCGCGCGCGACGCAAAGAGTACTGGATGTTTATTCTGGTCAATATCATCTTTACCTTTGTGTTGGGCCTGCTGGACGCCATGCTTGGCTGGCAACGCGCCGGGGGTGAAGGCGTTCTGACCACCATTTACGGCGTTCTGATCTTTTTACCGTGGTGGGCCGTGCAGTTCCGTCGTCTGCATGACACTGACCGCTCCGCATGGTGGCTACTGTTGCTACTTATCCCCATTATCGGCTGGCTTATCATCATCGCGTTCAACTGCCAGAATGGTACGCCAGGCGACAACCGCTTCGGCCCCGACCCGAAACGTTTTTCCTGA	MDWYLKVLKNYLGFGGRARRKEYWMFILVNIIFTFVLGLLDAMLGWQRAGGEGVLTTIYGVLIFLPWWAVQFRRLHDTDRSAWWLLLLLIPIIGWLIIIAFNCQNGTPGDNRFGPDPKRFS	DUF805 domain-containing protein
AUSMDU00068423	CEEJDD_02325	yqjG	ATGGGACAACTGATCGATGGCGTCTGGCACGACACCTGGTATGACACCAAATCTTCCGGGGGGAAATTTCAGCGTTCAGCGTCGGCTTTCCGCAACTGGCTTACCGCTGACGGCGCGCCCGGACCTTCCGGCGAAGGCGGATTCGCCGCAGAAAAAGATCGTTACCATCTGTACGTTTCCCTTGCCTGCCCCTGGGCGCATCGCACGCTCATTTTCCGTAAACTGAAAGGTCTGGAGCCATTTATTCCGGTTTCCGTCGTGAATCCATTGATGCTGGAAAACGGCTGGACGTTTGATGATACTTTTCCGGCGGCCACCGGCGATACCCTCTATCAGCATGAATTTCTCTACCAGTTGTATCTGCACGCCGATCCACACTACAGCGGCCGCGTCACCGTA…	MGQLIDGVWHDTWYDTKSSGGKFQRSASAFRNWLTADGAPGPSGEGGFAAEKDRYHLYVSLACPWAHRTLIFRKLKGLEPFIPVSVVNPLMLENGWTFDDTFPAATGDTLYQHEFLYQLYLHADPHYSGRVTVPVLWDKKNHTIVSNESAEIIRMFNSAFDGLGAKAGDYYPPALQSKIDELNGWIYDNVNNGVYKAGFATSQQAYDEAVDKVFTALARLEQILGQHRYLTGDQLTEADIRLWTTLVRFDPVYVTHFKCDKYRISDYLNLYGFLRDIYQIPGIAETVNMDHIRHHYFRSHKTINPTGIISIGPWQDLLEPHGRDVRFG	Glutathionyl-hydroquinone reductase YqjG
AUSMDU00068423	CEEJDD_02330	doxX	ATGATTCTCTCCAGCGATAACAATGACGCGCTAAACCGCGCCATTGCTCATGAAAATAGCAGCAGCAGCCGAATCGGCCTCCTGGAGAATAAAATGAAAAAATTAGAAGATGTTGGTGTACTGATAGCGCGTATTTTAATGCCAGTTCTGTTTATTACCGCAGGATGGGGAAAAATTAGCGGCTATGCGGGCACACAACAGTATATGGAAGCGATGGGCGTACCAGGATTCCTGCTGCCGCTCACCATACTGCTTGAGTTCGGCGGCGGTCTGGCGATTCTGCTGGGGTTCCTCACCCGCACCACTGCGCTTTTTACCGCTGGTTTTACGTTGCTGACGGCATTGATCTTCCATAGCAATTTTGCAGAAGGTGTAAACTCGCTGATGTTTATGAAAAAC…	MILSSDNNDALNRAIAHENSSSSRIGLLENKMKKLEDVGVLIARILMPVLFITAGWGKISGYAGTQQYMEAMGVPGFLLPLTILLEFGGGLAILLGFLTRTTALFTAGFTLLTALIFHSNFAEGVNSLMFMKNLTIAGGFLLLALTGPGAFSLDRLLNKKW	DoxX
AUSMDU00068423	CEEJDD_02335	0	GTGAGCAGCAAAGGCGAACGCGAAAAACGTAAAGCGCTGCTTCTCAGTCAGATCCAGCAGCAACGGCTGGATCTGTCCGCCAGTCGTCGCGACTGGCTGGAGACCACCGGCGCGTACGATCGCGGCTGGAATACGGTGTTAAGCCTGCGCTCCTGGGCGCTGGTCGGTAGCAGCGTAATGGCCATCTGGACCATCCGTCATCCTAATATGTTGGTACGCTGGGCGAAACGCGGCCTGGGTATCTGGAGCGCCTGGCGCCTGGTAAAAACTACCCTCCGTCAACAACAGCTCCGCGGTTAA	VSSKGEREKRKALLLSQIQQQRLDLSASRRDWLETTGAYDRGWNTVLSLRSWALVGSSVMAIWTIRHPNMLVRWAKRGLGIWSAWRLVKTTLRQQQLRG	YqjK-like protein
AUSMDU00068423	CEEJDD_02340	yqjE	ATGGCGGACTCTCGACAGGCACAAGGACCAGGCAAAAGCGTACTGGATATCGGGCAGCGGATTGTCACCATTATCGTTGAGATGGTGGAAACCCGGCTGCGACTGGCGGTAGTAGAACTGGAAGAAGAGAAGGCGAACCTCTTTCAGCTTTTGCTGATGGTAGGTCTTACCATGCTCTTCGCGGCGTTTGGCTTAATGAGCCTGATGGTTCTGGTCATCTGGGCTATCGATCCTCAGTACCGTTTGAACGCGATGATCGCTACCACAGTTGTGCTGTTAGTGCTTGCGCTAATCGGCGGCATCTGGACTTTGCGCAAAGCGCGTCAGTCCACGCTATTGCGCCATACGCGGCACGAACTGGCTAACGATCGGCAAATTCTGGAGGACGATCAGTCGTGA	MADSRQAQGPGKSVLDIGQRIVTIIVEMVETRLRLAVVELEEEKANLFQLLLMVGLTMLFAAFGLMSLMVLVIWAIDPQYRLNAMIATTVVLLVLALIGGIWTLRKARQSTLLRHTRHELANDRQILEDDQS	Membrane protein
AUSMDU00068423	CEEJDD_02345	elaB	ATGTCGAAAGATAACACTACGGAACATCTGCGCGCTGAGTTGAAATCCCTGACCGATACGCTTGAAGAAGTGCTGAGCTCTTCGGGCGAAAAGTCGAAAGAAGAGTTGAGTAAGATTCGTAGCAAAGCCGAGCGCGCGCTGAAAGAGAGCCGTTACCGCCTGGGCGAAACGGGTGATGTGATTGCCAAACAGACTCGCGTCGCCGCCGCCCGCGCCGATGATTATGTGCGCGAAAATCCCTGGACAGGCGTAGGCATTGGCGCCGCTGTCGGTCTGGTGTTGGGCGTACTGCTGACGCGTCGTTAA	MSKDNTTEHLRAELKSLTDTLEEVLSSSGEKSKEELSKIRSKAERALKESRYRLGETGDVIAKQTRVAAARADDYVRENPWTGVGIGAAVGLVLGVLLTRR	DUF883 domain-containing protein
AUSMDU00068423	CEEJDD_02350	0	ATGAAATACCGCATCGCTTTGGCTATCACGCTTTTTACACTTAGCGCCGGTAGCTACGCTAATTCGCTTTGTCAGGAAAAAGAGCAGGATATACAAAAGGAAATTAGCTACGCTGAAAAGCACAACAATCAGCGCCGTATTGAGGGTCTGAACAAGGCGCTCAGCGAAGTACGCGCTAATTGTACTGACAGCAAGCTACGCGCCGAGCATCAGAAAAAGATCGCTGAGCAAAAAGAAGAGGTAGCCGAACGCCAACGTGATTTAGCCGAGGCAAAAGCAAAAGGCGATGCGGATAAAATAGACAAACGTGAACGTAAGCTGGCCGAGGCTCAGGATGAGCTAAAAAAACTTGAGGCCAGAGACTACTAA	MKYRIALAITLFTLSAGSYANSLCQEKEQDIQKEISYAEKHNNQRRIEGLNKALSEVRANCTDSKLRAEHQKKIAEQKEEVAERQRDLAEAKAKGDADKIDKRERKLAEAQDELKKLEARDY	DUF1090 domain-containing protein
AUSMDU00068423	CEEJDD_02355	mzrA	ATGCTTAAACCACGCATAACTGCCCGACAACTCATTTGGATCAGCGCTTTTCTACTGATGCTGACCATACTCATGATGACGTGGTCAACGCTGCGTCAGCAAGAGTCGACGCTGGCCATTCGCGCGGTTAACCAGGGCGCCAGTATGCCAGACGGCTTCTCAGTTCTGCATCATCTGGATGCGAACGGCATTCATTTTAAAAGTATTACGCCTAAAAATGACATGTTGCTCATTACCTTCGATTCCCCTGCGCAAAGCGCCGCAGCAAAAACAGTGCTTGATCAAACGTTACCACACGGTTATGTCGTCGCTCAGCAGGACGATGACAACGAAACGGTACAGTGGCTGTCCCGCTTACGGGAAAGCTCACACCGCTTTGGCTAA	MLKPRITARQLIWISAFLLMLTILMMTWSTLRQQESTLAIRAVNQGASMPDGFSVLHHLDANGIHFKSITPKNDMLLITFDSPAQSAAAKTVLDQTLPHGYVVAQQDDDNETVQWLSRLRESSHRFG	EnvZ/OmpR regulon moderator MzrA
AUSMDU00068423	CEEJDD_02360	dedA	ATGGAACTACTGACTCAATTGCTGAATGCCCTGTGGGCTCAGGACTTTGAAACACTGGCCAATCCTTCCATGATTGGCATGTTATATTTTGTGTTATTTATGATTTTGTTTCTGGAAAATGGGCTGCTCCCTGCCGCCTTTTTACCTGGCGACAGCCTGTTGATCCTGGTCGGCGTGCTGATCGCCAAAGGCGCGATGGGTTTTCCACAAACCATTTTGCTGCTTACCGTCGCGGCCAGCCTGGGTTGCTGGGTGAGCTATATTCAGGGCCGCTGGCTGGGGAATACCCGCACCGTACAAAACTGGCTCTCTCATCTCCCCGCACATTATCATCAACGCGCCCATCACCTTTTCCATAAACACGGCCTGTCGGCATTATTGATAGGCCGTTTTATCGCG…	MELLTQLLNALWAQDFETLANPSMIGMLYFVLFMILFLENGLLPAAFLPGDSLLILVGVLIAKGAMGFPQTILLLTVAASLGCWVSYIQGRWLGNTRTVQNWLSHLPAHYHQRAHHLFHKHGLSALLIGRFIAFVRTLLPTIAGISGLNNARFQFFNWMSGLLWVLILTSLGYLLGKTPVFMKYEDQLMSCLMLLPVVLLFFGLAGSLVMLWKKKYGSRG	DedA family protein
AUSMDU00068423	CEEJDD_02365	sstT	ATGGCTACGCAACGAGCATCAGGGCTACTGCAGCGTTTAGCGCAAGGCAGTCTGGTTAAACAAATTTTAGTGGGTCTGGTACTGGGGATTTTACTGGCATGGATTTCTAAGCCTGCGGCAGAAGCGGTTGGCTTGCTTGGCACCCTGTTCGTCGGCGCCTTAAAAGCGGTCGCCCCCGTTCTGGTGCTGATGCTGGTAATGGCCTCGATCGCCAACCACCAGCACGGTCAAAAAACCAATATTCGCCCTATTCTCTTCCTTTACCTGCTAGGCACCTTTTCAGCCGCGCTGGCGGCCGTTGTGTTCAGCTTCGCCTTCCCTTCAACGCTGCATCTGTCCAGTAGCGCCCAGGATATCGTGCCGCCGTCCGGCATTGTAGAAGTCCTGCGCGGTCTGCTG…	MATQRASGLLQRLAQGSLVKQILVGLVLGILLAWISKPAAEAVGLLGTLFVGALKAVAPVLVLMLVMASIANHQHGQKTNIRPILFLYLLGTFSAALAAVVFSFAFPSTLHLSSSAQDIVPPSGIVEVLRGLLMSMVSNPIDALLNANYIGILVWAVGLGFALRHGNETTKNLVNDMSNAVTFMVKLVIRFAPIGIFGLVSSTLATTGFSTLWGYAHLLVVLIGCMLLVALVVNPLLVFWKIRRNPYPLVFACLRESGVYAFFTRSSAANIPVNMALCEKLNLDRDTYSVSIPLGATINMAGAAITITVLTLAAVHTLGVPVDLPTALLLSVVASLCACGASGVAGGSLLLIPLACNMFGIPNDIAMQVVAVGFIIGVLQDSCETALNSSTDVLFTAAA…	serine/threonine transporter SstT
AUSMDU00068423	CEEJDD_02375	alx	ATGAATACTGTTGGTACGCCATTATTATGGGGTGGATTCGCGGTTGTTGTGGTGATAATGCTATCCATCGACCTGTTGTTGCAGGGACGCCGTGGCGCACATGCGATGTCGATGAAACAAGCGGCAGGATGGTCAATCCTGTGGGTAACGCTCTCGCTACTGTTTAACGCTGCTTTCTGGTGGTATCTGGCTGAAACGCAAGGGCGCGAAGTTGCTGACCCGCAGGCATTGGCGTTCCTTACCGGCTATCTGATTGAAAAGTCGCTGGCCGTAGATAACGTCTTTGTCTGGCTGATGCTGTTTAGCTATTTCTCCGTCCCTCCGGCTCTGCAACGCCGGGTGCTGGTGTATGGGGTCCTTGGCGCGATCGTGTTGCGTACTATCATGATTTTCGCCGGT…	MNTVGTPLLWGGFAVVVVIMLSIDLLLQGRRGAHAMSMKQAAGWSILWVTLSLLFNAAFWWYLAETQGREVADPQALAFLTGYLIEKSLAVDNVFVWLMLFSYFSVPPALQRRVLVYGVLGAIVLRTIMIFAGTWLITQFEWLLYVFGAFLLFTGVKMALAKEDESGIGEKPMVRWLRGHLRMTDTIENEHFFVRKNGLLYATPLLLVLIMVELSDVIFAVDSIPAIFAVTTDPFIVLTSNLFAILGLRAMYFLLSGVAERFSMLKYGLAVILVFIGIKMLIVDFYHIPIAISLGVVFGILTITLVINAWVNHQRDKKLRAQ	Putative membrane-bound redox modulator Alx
AUSMDU00068423	CEEJDD_02380	mviM	ATGATACGTTTCGCTGTAATTGGGACTAACTGGATCACGCGCCAGTTTGTCGACGCCGCCCACGAAACCGGCAAATTCAGGCTCGCCGCCGTTTACTCCCGTAGTCTTGAACAGGCGCAGTCTTTCGCAAATGATTATCCCGTCGAGCATCTGTTTACCTCGCTGGAAGCGATGGCGCAAAGCGACGCGATTGAGGCGGTTTATATCGCCAGCCCGAACTCCCTGCATTTCTCCCAGACACAGCGCTTTTTGCAGCATAAAAAACATGTCATGTGCGAAAAGCCGCTGGCTTCTAACCTGGCGGAGGTTGATGCCGCTATCGCCTGCGCGCGCGATAACCAGCGGGTACTGTTTGAAGCCTTTAAAACCGCCTGCCTGCCCAATTTTCTGCTGCTGCGG…	MIRFAVIGTNWITRQFVDAAHETGKFRLAAVYSRSLEQAQSFANDYPVEHLFTSLEAMAQSDAIEAVYIASPNSLHFSQTQRFLQHKKHVMCEKPLASNLAEVDAAIACARDNQRVLFEAFKTACLPNFLLLRESLPKIGRMHKALLNYCQYSSRYQRYLNGENPNTFNPAFSNGSIMDIGYYCLASAIALWGEPRSVQASANLLESGVDAHGVVVMDYGDFSVTLQHSKVSDSVLASEIQGERGSLVIEKLSECQKVCFAPRGALMQDLTQPQHINTMLYEAGAFAQLIENHAVEHPGLSLSRATAKWLTEIRRQTGVIFPADDLTHPLTA	oxidoreductase
AUSMDU00068423	CEEJDD_02385	sanA	ATGCTCTCACAATGTGCCCGTTTTATCCGCCGCCTCTGTTTTACACGCCGGGCGTTAACAGTGGCGTGTTTTCTGCTTGTCGCAGCAGGCGTCGCGCTTTTCTATTCCAACTGGCTTATCGTCAACGCCTCGCAGCATCTGACATGGAATGACATTCAGACCGTTCCCGCCCGCAACGTCGGGCTGGTGTTAGGCGCTAAACCCGGCAATCGGTATTTTACCCGGCGGATTAATACTGCCGCCGCGTTGTATCACGCCGGTAAAGTGAAGTGGCTGTTAGTCAGCGGCGATAACGGCAAAAAAGAGTACGATGAACCTTCGGCGATGCAGCAGGCGCTGATAGCGAAAGGTGTGCCGGAAGCGGCCATTTTTTGTGATTATGCCGGATTCTCCACGCTG…	MLSQCARFIRRLCFTRRALTVACFLLVAAGVALFYSNWLIVNASQHLTWNDIQTVPARNVGLVLGAKPGNRYFTRRINTAAALYHAGKVKWLLVSGDNGKKEYDEPSAMQQALIAKGVPEAAIFCDYAGFSTLDSVVRARKVFGESRITIISQAFHNQRAIWLAQQYGIDAIGVNAPDLNKRHGTYTRIREKLARVSAVLDAKILHRQPKYLGAGVTIGADSAHGCPSRQ	vancomycin high temperature exclusion protein
AUSMDU00068423	CEEJDD_02390	ygjP	ATGACCTCACTAACTTACCTTCAGGGGTATCCGGAACATCTCCTTGCCCAGGTGCGTACCTTAATCGCCGAGCAGCGCCTGGGAGCGGTGCTGGAAAAACGTTATCCCGGCGCGCATGATTACGCCACTGACAAAGCGCTATATCACTATACTCAGGAACTGAAAAGTCAGTTTCTGCGCAATGCGCCGCCCATCAATAAAGTGATGTATGACAGCAAGATCCATGTGCTGAAAAATGCGCTGGGACTACATACCGCTGTCTCGCGCGTTCAGGGCGGCAAGCTCAAGGCAAAGGCGGAGATCCGCGTCGCCACCGTGTTTCGTAACGCCCCGGAGCCATTCTTACGGATGATTGTGGTTCACGAGCTGGCGCACCTGAAAGAGAAAGATCATAACAAA…	MTSLTYLQGYPEHLLAQVRTLIAEQRLGAVLEKRYPGAHDYATDKALYHYTQELKSQFLRNAPPINKVMYDSKIHVLKNALGLHTAVSRVQGGKLKAKAEIRVATVFRNAPEPFLRMIVVHELAHLKEKDHNKAFYQLCCHMEPQYHQLEFDTRLWLTHQALSAQ	metal-dependent hydrolase
AUSMDU00068423	CEEJDD_02395	rlmG	ATGAGCCACGTAGACGACGGTTTCCGTTCACTGACGCTGAAACGTTTTCCGCAAACGGATGATGTTAACCCGCTTCTGGCGTGGGAGGCGGCCGATGAGTATCTGCTGCAACAGTTGGATGAGACGGAAATTCGCGGCCCGGTGCTGATCCTGAATGATACGTTTGGCGCGCTAAGCTGTGCGCTGGCGGAGCATTCGCCATACAGTATTGGCGATTCGTATTTAAGCGAACTGGGTACGCGAGAGAATTTACGCCATAACGGCATCGCGGAGTCCAGCGTAACGTTTCTCGACAGTACCGCTGACTACCCGCAGGCGCCGGGCGTGGTATTGATTAAGGTACCGAAAACACTGGCGTTGCTGGAACAGCAGTTACGCGCTTTGCGTAAGGTCGTTACG…	MSHVDDGFRSLTLKRFPQTDDVNPLLAWEAADEYLLQQLDETEIRGPVLILNDTFGALSCALAEHSPYSIGDSYLSELGTRENLRHNGIAESSVTFLDSTADYPQAPGVVLIKVPKTLALLEQQLRALRKVVTAQTRIIAGAKARDIHTSTLELFEKVLGPTTTTLAWKKARLINCTFSHPQLADAPQTLSWKLEDTGWTIHNHANVFSRTGLDIGARFFMQHLPENLDGEIVDLGCGNGVIGLSLLAKNPQANVVFVDESPMAVDSSRLNVETNLPEAFERCEFMINNALSGVEPFRFNAVFCNPPFHQKHALTDNIAWEMFHHARRCLKINGELYIVANRHLDYFHKLKKIFGNCATIATNNKFVILKAVKQGRRR	23S rRNA (guanine(1835)-N(2))-methyltransferase RlmG
AUSMDU00068423	CEEJDD_02400	fadH	ATGAGCTACCCGTCGCTGTTCGCCCCGCTCGATCTGGGCTTTACTACTCTCAGAAACCGCGTGCTGATGGGATCGATGCACACGGGTCTGGAAGAACATCCTGATGGCGCTGAGCGCCTGGCGGCATTTTATGCCGAGCGCGCGCGACACGGCGTAGCGTTAATCGTCACCGGCGGTATTGCGCCCGTTCCCTTCGGGGTCGTGATGACCGGCGGTGCGATGCTGAACGATGCCAGCCAATTAACGCCTCACCGCGTGGTGACCGATGCCGTACATGCGCAAGGCGGTAAAATCGCGCTGCAAATTCTGCACACCGGACGTTACAGCTATCAGCCGCACCTGGTCGCGCCGTCGGCAATTCAGGCGCCAATCAACCGCTTTATGCCGCACGAACTGACG…	MSYPSLFAPLDLGFTTLRNRVLMGSMHTGLEEHPDGAERLAAFYAERARHGVALIVTGGIAPVPFGVVMTGGAMLNDASQLTPHRVVTDAVHAQGGKIALQILHTGRYSYQPHLVAPSAIQAPINRFMPHELTHDEILQLIDDFAHCAQLAREAGYDGVEVMGSEGYLINEFLTRRTNHRDDEWGGDYTSRMRFAVEVVRAVRQRVGNDFIIIYRLSMLDLVENGGTFDETVQLAQAIEAAGASLINTGIGWHEARIPTIATPVPRGAFSWVTRKLKGHVSVPLIATNRINDPQVAETILTRGDADMVSMARPFLADAEFLTKAQSGRADEINTCIGCNQACLDRIFIGKVTSCLVNPRACHETHMPITPVIRKKNLAVVGAGPAGLAFAINAASRGHH…	NADPH-dependent 24-dienoyl-CoA reductase
AUSMDU00068423	CEEJDD_02405	ygjG	TTGAACAGGTTACCTTCCAGCGCATCGGCTTTGGCCTGTAGCGCGCACGCACTGAATCTCATCGAGAAGCGAACGCTAAACCATGAGGAAATGAAAGCACTAAACCGAGAGGTCATTGACTACTTTAAAGAGCATGTAAATCCAGGATTTCTGGAATACCGGAAATCTGTTACCGCCGGCGGGGATTACGGAGCCGTAGAGTGGCAAGCGGGCAGTTTGAATACGCTTGTCGACACCCAGGGGCAGGAGTTTATCGACTGTCTTGGGGGATTTGGCATCTTTAACGTGGGGCACCGTAATCCTGTTGTGGTATCCGCCGTCCAGAATCAACTCGCAAAACAACCTCTCCACAGCCAGGAGTTACTTGATCCCTTGCGGGCGATGCTGGCAAAAACGCTG…	LNRLPSSASALACSAHALNLIEKRTLNHEEMKALNREVIDYFKEHVNPGFLEYRKSVTAGGDYGAVEWQAGSLNTLVDTQGQEFIDCLGGFGIFNVGHRNPVVVSAVQNQLAKQPLHSQELLDPLRAMLAKTLAALTPGKLKYSFFCNSGTESVEAALKLAKAYQSPRGKFTFIATSGAFHGKSLGALSATAKSTFRRPFMPLLPGFRHVPFGNIDAMSMAFSEGKKTGDEIAAVILEPIQGEGGVILPPQGYLTEVRKLCDEFGALMILDEVQTGMGRTGKMFACEHENVQPDILCLAKALGGGVMPIGATIATEEVFSVLFDNPFLHTTTFGGNPLACAAALATINVLLEQNLPAQAEQKGDTLLDGFRQLAREYPNLVHDARGKGMLMAIEFVDNE…	putrescine aminotransferase
AUSMDU00068423	CEEJDD_02410	pAS	ATGTCTTCTCATCCCTACGTCAGCCAGCTAAATACCCCGCTGGATGATGATACCACTCTGATGTCTACGACCGACCTGGAAAGCTATATCACTCACGCCAATGACACTTTTGTCCAGGTGAGCGGCTATCAGTTAAACGAGTTACTGGCGCAGCCACATAATCTGGTGCGTCATCCGGATATGCCGAAAGCTGCCTTCGCAGATATGTGGTACACCCTAAAACAGGGCGAACCGTGGAGCGGCATTGTGAAAAACCGGCGTAAAAACGGCGACCATTATTGGGTGAGGGCCAACGCGGTACCGATGATACGTGAAGGGCGTGTGACGGGATATATGTCGATCCGTACCCGCGCCACGGATGATGAGATTGCCGCCGTCGAGCCTTTATATCAGGCGCTA…	MSSHPYVSQLNTPLDDDTTLMSTTDLESYITHANDTFVQVSGYQLNELLAQPHNLVRHPDMPKAAFADMWYTLKQGEPWSGIVKNRRKNGDHYWVRANAVPMIREGRVTGYMSIRTRATDDEIAAVEPLYQALNEGRCSKRIHKGLVVRQGLLGKLPAMPVRWRVRSIMGLMAVMLALALFGTDASWQALLLGALAMLAGTALFEWQIVRPIENVATQALKVATGERNSVQHLNRSDELGLMLRAVGQLGLMCRWLINDVSSQVSSVRNGSERLAKGNNDLNEHTRQTVENVQETVTTMNQMAESVKLNSETASAADKLSMAASSAATQGGEAMDTVIKTMDDIAHSTQRIGTITTLINDIAFQTNILALNAAVEAARAGEQGKGFAVVAGEVRHLASR…	Methyl-accepting chemotaxis protein (MCP) signalling domain-containing protein
AUSMDU00068423	CEEJDD_04950	aroF	ATGCAAAAAGACGCGCTGAATAACGTACGTATCACCGATGAACAGGTATTAATGACACCGGAGCAGCTTAAAGCGGCCTTTCCGTTGAGCCTGGCGCAGGAAGCGCAGATAGCGCAGTCCCGGGGAATCATTTCTGACATTATTGCCGGGCGCGATCCGCGTCTGTTGGTGGTATGCGGTCCTTGTTCTATTCACGATCCTGAAACCGCTCTGGAATATGCCCGTCGATTTAAAGCCCTTGCCGCAGAGGTCAGCGATAGCCTCTATCTGGTAATGCGCGTCTATTTTGAAAAGCCGCGGACTACCGTCGGCTGGAAAGGGCTGATTAACGATCCTCACATGGATGGCTCATTTGATGTGGAAGCCGGGTTGAAAATAGCGCGTCAGCTACTGGTGGAA…	MQKDALNNVRITDEQVLMTPEQLKAAFPLSLAQEAQIAQSRGIISDIIAGRDPRLLVVCGPCSIHDPETALEYARRFKALAAEVSDSLYLVMRVYFEKPRTTVGWKGLINDPHMDGSFDVEAGLKIARQLLVELVNMGLPLATEALDPNSPQYLGDLFSWSAIGARTTESQTHREMASGLSMPVGFKNGTDGSLATAINAMRAAAQPHRFVGINQAGQVALLQTQGNPHGHVILRGGKAPNYSPADVAQCEKEMEQAGLRPSLMVDCSHGNSNKDYRRQPAVAESVVAQIKDGNRSIIGLMIESNIHEGNQSSEQPRSEMKYGISVTDACISWEMTDALLREIHKDLSGQLAVRVA	3-deoxy-7-phosphoheptulonate synthase AroF
AUSMDU00068423	CEEJDD_04955	tyrA	ATGGTTGCTGAATTGACCGCATTACGCGATCAAATAGATGATGTCGATAAAGCGTTGTTGAATTTACTGGCTAAGCGCCTGGAACTGGTAGCCAAAGTCGGCGAGGTGAAAAGCCGTTTTGGCCTGCCTATTTACGTGCCGGAGCGTGAGGCCTCTATGCTGGCTTCACGACGGGCGGAAGCAGAAGCGATCGGTGTCCCGCCCGATCTCATTGAAGATGTCCTGCGCCGGGTAATGCGTGAATCTTACTCCAGCGAAAATGATAAGGGGTTCAAAACGCTTTGTCCTTCTCTGCGTCCGGTCGTCATTGTGGGTGGCGGCGGACAGATGGGGCGTCTGTTTGAAAAAATGCTCACGCTGTCGGGCTATCAGGTCCGTATTCTGGAACAACAGGACTGG…	MVAELTALRDQIDDVDKALLNLLAKRLELVAKVGEVKSRFGLPIYVPEREASMLASRRAEAEAIGVPPDLIEDVLRRVMRESYSSENDKGFKTLCPSLRPVVIVGGGGQMGRLFEKMLTLSGYQVRILEQQDWPRAGDIVADAGMVIVSVPIHVTEQVIAQLPPLPSDCILVDLASVKSGPLQAMLAAHDGPVLGLHPMFGPDSGSLAKQVVVWCDGRQPEAYQWFLEQIQVWGARLHRISAVEHDQNMVFIQALRHFATFAYGLHLAEENVQLEQLLALSSPIYRLELAMVGRLFAQDPQLYADIIMSSERNLALIKRYYNRFGDAIGLLEQGDKQAFIDSFRKVEHWFGDYARRFQNESRVLLRQANDSRP	bifunctional chorismate mutase/prephenate dehydrogenase
AUSMDU00068423	CEEJDD_04960	yvrE	ATGACTACACCGCACGTTTTATTTGATTATGTCGGACATCTACCAGAATGCCCCACATGGAGCGAGGATGAAAGCGCGCTGTATTGGACCGATATCCTGGAACAGGAGATCCATCGTTACCATCCGGCGAGCGGGACGCATAGCGTGCTGGCGTTTCCGGAAGAAGTGGGCTGTTTTGCCTTGCGTGAGCAGGGCGGATTTATTGTGGCCATGCGTCATGCTATCTGGCTGGCCGATAAAAATGGATTATTGCAGCGTAAGGTTTGCGACAATCCCTCTAATACGAAACTGGCGCGTTTCAACGATGGCGGCACTGATGGCGATGGACGTTTTTATGCCGGAACGTTCTGGGCGCCAGGTGACTATAATGGCGCGTTGCTGATGCGGATCGATCATGAC…	MTTPHVLFDYVGHLPECPTWSEDESALYWTDILEQEIHRYHPASGTHSVLAFPEEVGCFALREQGGFIVAMRHAIWLADKNGLLQRKVCDNPSNTKLARFNDGGTDGDGRFYAGTFWAPGDYNGALLMRIDHDLTAKVIQCDIQGHNGLAFSPDNQWMYTSDTPNGVIYRTLLDKHGEPGKRELFRHFGEGEGLPDGAAMDSEGCYWSAMFDGWRVARFSPQGEQLEEYRLPVRCPTMVCFGGADMKTLFITTTRENMSAQEVADYPLSGAIFTLQVAVAGMKKSRFIERQAGSTGTTFSLG	gluconolactonase
AUSMDU00068423	CEEJDD_04965	pheA	ATGACATCGGAAAACCCATTACTGGCGCTGCGAGATAAAATCAGCGCCTTAGACGAAGAGTTACTGGCCTTACTGGCAAAACGACGCGCGCTGGCGATTGAAGTGGGACAAGCAAAACTACTGTCGCATCGTCCGGTTCGGGATATCGATCGTGAACGCGCGCTGCTGGACAGGCTCATCCATCTCGGTAAAGCCCACCATCTCGACGCACACTACATTACCCGTCTGTTCCAGCTTATCATTGAAGACTCCGTGCTTACTCAGCAGGCGCTGCTGCAACAACATCTGAATAATACTCACCCTCATTCGGCACGTATTGCGTTTCTTGGGCCGAAAGGCTCCTATTCTCATCTCGCGGCGCGCCAGTATGCCGCACGTCATTTTGAGCAATTTATTGAG…	MTSENPLLALRDKISALDEELLALLAKRRALAIEVGQAKLLSHRPVRDIDRERALLDRLIHLGKAHHLDAHYITRLFQLIIEDSVLTQQALLQQHLNNTHPHSARIAFLGPKGSYSHLAARQYAARHFEQFIESGCAKFTDIFHQVETGQADYAVVPIENTSSGAINDVYDLLQHTSLSIVGEMTVTIDHCVLVSGATDLNTIETVYSHPQPFQQCSKFLSRYPHWKIDYTESTSAAMEKVAQANSPRVAALGSEAGGMLHGLQVLERIAANQTQNITRFLVLARKAINVSDQVPAKTTLLIATGQQAGALVEALLVLRNHNLIMTKLESRPIHGNPWEEMFYLDIQANLESQVMQSALKELGEITRSMKVLGCYPSENVVPVEPA	bifunctional chorismate mutase/prephenate dehydratase
AUSMDU00068423	CEEJDD_04970	0	ATGTCGATTAAGAAGCTCGATGATGGTCGTTATGAAGTGGACGTAAGACCGCGCGGAACTTCAGGAAAGAGGATTCGCCGAAAATTCAACAGGAAGTCAGAAGCTCAGACATATGAAAAATATGTTTTGACAAACTTCCACGATAAAGAGTGGCAGGATAAACCAGCAGACAGAAGACTTTTGTCTGATTTGATCGCGCTATGGTGGAGTTACCACGGTAAAAACCATAATTACGGTGACTCATACAAAAAACGGCTAGAAAAGATTAACCGTGAAATGGGCGAACCCAGAGTTTACGAACTGACCCGTAATTTTTTAATGAAGTATCGTGCAAGCAGGCTACATGATGGTGTGTCTGCCGGAACGGTAAACAGGGACTTTTGTACTATGTCCAGCATG…	MSIKKLDDGRYEVDVRPRGTSGKRIRRKFNRKSEAQTYEKYVLTNFHDKEWQDKPADRRLLSDLIALWWSYHGKNHNYGDSYKKRLEKINREMGEPRVYELTRNFLMKYRASRLHDGVSAGTVNRDFCTMSSMFRLLIDMEEFHHENPFHKVRKLRLENTEMSFLSEEEIRDLLMALTGDDRRVVVLCLNTGARWGEASNLKAEHVISNRVTFVKTKTGPARTVPISQEIADYILTRKSGKLFDTNYERVRDVLRKVKPDLPRGQALHVLRHTFATHFMINGGNIITLQRILGHTTIEQTMTYAHFAPDYLSDAIRFNPMRGSVQIMSTN	Phage integrase
AUSMDU00068423	CEEJDD_04975	0	ATGACCAACTCGTCAAGTGCAGGAAAGAAAATCCAATTAATTAGGAAGGCGGAGGGATTAAGTAGAAGTCAACTATCTGAAATAATAGGAATTTCCTACAACACTTTAACTAATTACGAAGTGAAAGGCATACAGATGACTGAAGGCAACCTCATGTTGTTCACTCAGCATCCAAGATTTGAAAAATATACGCTTTGGTTAATGACAGGCAAAACAGCACCGGCAGCGGGACAGGTCGCGCCGTCTCTCTCCCCTGATGGGCAAGACGACAAAAAATCATCCCACTCCACCCAGAAGGCTGGTTAA	MTNSSSAGKKIQLIRKAEGLSRSQLSEIIGISYNTLTNYEVKGIQMTEGNLMLFTQHPRFEKYTLWLMTGKTAPAAGQVAPSLSPDGQDDKKSSHSTQKAG	transcriptional regulator
AUSMDU00068423	CEEJDD_04980	0	ATGAAAGAGCTATCCGAAAATGAGATTTCATTACTGGTGACACCAGAACTTTTTGCTACCTACATAGGTAAAACACCGTCTGCGATCCGAAAAATGGCTTCTGCTAATAAGTTGCCAGTTGTACGCATGAAAGATCCTGATAACCCCTCGAAAAAAGGGGGAGAAATTTATATTCATCGTGGCGAATGGGATGATTACGCAGCTTACCTTGCGCAGTCTGCACCGCCTGAGTGGCATAACTGGAAAAACCGCTTATTTACATCTGAACCAGGAATCTTTAAAGAGTGGGCTAAGCGAGTTTTTACGACGAGTAAAACAACAAGCCATAGTAAAAAATAA	MKELSENEISLLVTPELFATYIGKTPSAIRKMASANKLPVVRMKDPDNPSKKGGEIYIHRGEWDDYAAYLAQSAPPEWHNWKNRLFTSEPGIFKEWAKRVFTTSKTTSHSKK	Regulatory phage protein cox
AUSMDU00068423	CEEJDD_04985	0	ATGAAAGCGAAATACGCCACGCTTATTCGTAGCCTGTTACGTACCTATCGCGAACAGGCAAGTGCTATTGAGAAGGAGTCATTCTCTGTTCATAGCGATGGTATCCAGTTAATGGAGCTAAATTTAAAACTGGCGAAGTGTCTCGAAGGTATGTCTTTAATGGCCAGGTTTAATAATGAATTTGAGGATTATTGTGAACTTCACGAAATTACTATGATGGCTTTTAATGGGAGTATTCCGGTTGATGATAATATTCCAGGCCTCATTTCACTCGCTTCATGCACTGTAAAAAATAATAAATCTGCTGTACAACTTACCGCCGTTAAACGTTAA	MKAKYATLIRSLLRTYREQASAIEKESFSVHSDGIQLMELNLKLAKCLEGMSLMARFNNEFEDYCELHEITMMAFNGSIPVDDNIPGLISLASCTVKNNKSAVQLTAVKR	hypothetical protein
AUSMDU00068423	CEEJDD_04990	0	ATGAAACATTTAATGATTGACCTTGAGACAATGGATAATAAACCAACCGCTGCAATTACTGCTATCGGTGCTGTTCTGTTTAATCCGGAAACGGGTGAAATGGGGGAAACATTCTATCGTCGTATCAGTCTTACAAGTAGCGTTGATTACGACTGCACGATGGGCGCAGATACCGTGTTGTGGTGGCTGCGTCAGTCCATCGAAGCAAAGAGCGAGATTATTAATGATGCGAATTGTCCGCTGGATACCGCCATATCTGACCTTTTCCATTTTATCTGTGAACTCACTGATGCACATCATTTACAGGTCTGGGGTAATGGATCGTCATTCGACAACGTTATTCTTCGTCATGCTGCAAATAAGGTCGGCTTGTTAAGCCCGATGTGGAATTACTGGAAT…	MKHLMIDLETMDNKPTAAITAIGAVLFNPETGEMGETFYRRISLTSSVDYDCTMGADTVLWWLRQSIEAKSEIINDANCPLDTAISDLFHFICELTDAHHLQVWGNGSSFDNVILRHAANKVGLLSPMWNYWNDRDVRTVSALAKDLGLNINNIIKFEGVKHHALYDAIHQAKIVSYVWTYLMKIASVK	3'-5' exoribonuclease
AUSMDU00068423	CEEJDD_04995	0	ATGCTGACAGTGACCTCTCATGCGAGTGAAAGTGTCATTAACAAGGCATTTTCAGTGCTGACTGAATATTACAACGGCAAAAAGGTTTATCAGGTTATTAAGCCGAATCATTATTTTTCTGTTCATGTCTCCTATCGCTGGCGTCTGCTTAGTAAGAATAAGGGCAGGGACTGGGAATTAATGACGCATGAGCGATATAACAAACAGTATAAAATATAA	MLTVTSHASESVINKAFSVLTEYYNGKKVYQVIKPNHYFSVHVSYRWRLLSKNKGRDWELMTHERYNKQYKI	hypothetical protein
AUSMDU00068423	CEEJDD_18160	0	ATGCCCGTTGACTTTCTGACCACTGAGCAGACTGAAAGCTATGGCAGATTCACCGGTGAACCGGATGAGCTTCAGCTGGCACGATATTTTCGGCACTGTTGCAAAGTTAGCGATGAGGCAGCCTTTTGTCTTATTCAAAGGCCTTACATTTCAAAAACTCTGCTTACCAGGCGCATTTCGCCCAGGGGATCACCATAA	MPVDFLTTEQTESYGRFTGEPDELQLARYFRHCCKVSDEAAFCLIQRPYISKTLLTRRISPRGSP	DUF4158 domain-containing protein
AUSMDU00068404	DEABMH_04130	0	GTGTCATTTCGCCCTCAGCCGGAACCGACCCCAATAGCTAAGAATGGTTCGATTGTTGAATACCAGTCTGTAAGGACCAAGCCTGAACCTGAGCAGGTTTTGGCTGCGGAAAAATTATATGCTCAATTGAGAAGCGGGAAGGCCGCGAGGCCGAAATTGGCTGCTAGCTTTTCCGTGAAAATACTCTTGCTCATATGGGGTAGTATTATATCAAGCGCAATGGCTGCCGGCATGCTTACTGATACATCAATAAGCAGCTTATTGTTAGCCACTTTAATGTCAGGAAGCTTAAGCTCTGTTAGTGTTTTGGCTATTCTCTCTCCTCTTGGAAGACTGGTTGAAAGAGCCAGGAATATTTCCAATAACCCATTAAGTCAATCCCTCTACACTGGGCGCACC…	VSFRPQPEPTPIAKNGSIVEYQSVRTKPEPEQVLAAEKLYAQLRSGKAARPKLAASFSVKILLLIWGSIISSAMAAGMLTDTSISSLLLATLMSGSLSSVSVLAILSPLGRLVERARNISNNPLSQSLYTGRTDEFGQIEFALRMMQAETGAIVGRIGDASNRLSEHTRGLLKDIESSNVLTVEQQAETDQIATAVNQMVASIQEVASNAQHAADAAGRADTETASGQRLVAHTSQSITALEGEIRQATQVIHELEGQSNEISKVLDVIRGIAEQTNLLALNAAIEAARAGEQGRGFAVVADEVRSLAACTQQSTTDIQSMISALQERAQSAVTVMEQSSRQAHTSVAHAEEAATALDGIGQRVNEITDMNAQIATAVEQQGAVSEDINRSIIGTVANS…	DNA replication protein
AUSMDU00068404	DEABMH_04135	0	ATGTCACGACGCCATATTTTCACCGAACGGCAGCGAGCAGCGCTGTTCGATCTGCCCACGGACGAACTGTCGCTACTGAAGTTCTACACGCTGGGCGATGATGACCTGGAAAACATTAGGCAGCGCCGCAGACCGGAAAACAGGATTGGCTTTGCCCTGCAACTTTGTGCCTTACGATATCCGGGCCGTGCACTGGCTCCTGGTGAGATGATCCCGCGTGAAGTCCTTTCCTTCGTCGGTGCTCAGCTTGGAGTTCCGGCTGATGCGCTTCTCACTTATGCCACACGGCGCCAAACCCGTCAGCAGCACATGGACACGCTGCGCGAAATTTACGGCTACAAGACCTTCACGGGCCGTGGTGCCCGTGATCTGCGGGAGTGGACTTTCGGCCAGGCCGAA…	MSRRHIFTERQRAALFDLPTDELSLLKFYTLGDDDLENIRQRRRPENRIGFALQLCALRYPGRALAPGEMIPREVLSFVGAQLGVPADALLTYATRRQTRQQHMDTLREIYGYKTFTGRGARDLREWTFGQAEDARSNEDLAHRFIVRCRETSTILPAVSTIERLCADALVAAERRIETRIAENLTADVRDHLDKLLSEMLAGNISRFIWLRNFEVGNNSAAANRLLDRLEFLRTLNINHSALASIPAHRIARLRRQGERYFTDGLRDITSDRRWAILAVCVVEWEAAIADAIVETHDRIVGKTWREAKRQHDETISGSKATLTDTIRTFTALGASLLEARSDGTPLEMAVASSVAWDRLAQLVATGTQLSNTLADEPLAYVGQGYHRFRRYAPRMLRC…	Tn3-like element Tn5403 family transposase
AUSMDU00068404	DEABMH_04140	spoIVCA	TTGGGACATCGTGCCGCCATTTACTGCCGGGTTTCAACAGCGGATCAGTCTTGTGAACGCCAGGAATTTGATCTGCGAGCCTTCGCCGGCCGTGCCGGCTACGACGTGGTGGGAATATTTAAGGAAACAGGTTCAGGAACTAAACTCGACCGGGCCGAGCGAAAGAAAGTCCTGGCGCTTGCCCAGTCCAGACAAATTGATGCAATCCTGGTCACTGAGCTTTCCCGGTGGGGGCGCTCGACGCTCGATCTGCTCAATACGCTACGTGAACTGGAGAACTGGAAGGTTTCCGTGATAGCCATGAATGGAATGGCGTTCGATCTTTCGTCGCCGTATGGACGAATGCTGGCGACGTTTCTTTCCGGCATTGCGGAGTTTGAGCGGGATCTCATCAGCGAG…	LGHRAAIYCRVSTADQSCERQEFDLRAFAGRAGYDVVGIFKETGSGTKLDRAERKKVLALAQSRQIDAILVTELSRWGRSTLDLLNTLRELENWKVSVIAMNGMAFDLSSPYGRMLATFLSGIAEFERDLISERVKSGLAVAKARGKRLGRQAGVRPKSDRLLPKVVAMRAEGRSYRWIARELGISKNTVADIVQRHRANA	DNA resolvase
AUSMDU00068404	DEABMH_06415	0	ATGAGTATAAAAACATTTATTTTCAGCCAGCCCGATAAGCCGATTGTAAAAGAGAAAAAAGAGATAGACCAGACCTATAAAAAATTTCGTTTTGAGATTATCGCCTCGGTCTTTATCTCTTATGCCGTCTTTTATCTTACCCGTAAAAACTTCTCCGCCGCGATGCCGGCCATGCTGACGGAAACGTCGCTGACCGCAGAAGACTTCGCCATTATGTCTTCTATTTTTTACATTCTTTATGGCGCGATGAAGTTTGTCGGCGGGATGCTGGTCGATAAAATTAACCCGAAAGCTATGACCGGCCCGGTGCTGATTGGCGTGGGGATTGTAAATATTCTGTTCGGCTTTTCCGACAGCGTGGCGGCATTCTACGTGCTGTACAGTCTCAACGCGATCTTA…	MSIKTFIFSQPDKPIVKEKKEIDQTYKKFRFEIIASVFISYAVFYLTRKNFSAAMPAMLTETSLTAEDFAIMSSIFYILYGAMKFVGGMLVDKINPKAMTGPVLIGVGIVNILFGFSDSVAAFYVLYSLNAILQGTSFPPMAKIMASWFSKNERGRWWAIVEAAHNIGGSLAPLLTSFAIAFSGSWKMGFYVPGAISLLMGIVALFTALLQIVGGDKLIIPFC	hypothetical protein
AUSMDU00068404	DEABMH_06435	0	ATGCCCGTTGACTTTCTGACCACTGAGCAGACTGAAAGCTATGGCAGATTCACCGGTGAACCGGATGAGCTTCAGCTGGCACGATATTTTCACCTTGATGAAGCAGACAAGGAATTTATCGGAAAAAGCAGAGGTGATCACAACCGTCTGGGCATGGCACTGTTGCAAAGTTAG	MPVDFLTTEQTESYGRFTGEPDELQLARYFHLDEADKEFIGKSRGDHNRLGMALLQS	DUF4158 domain-containing protein
AUSMDU00068404	DEABMH_06990	0	ATGTGCGAACTCGATATTTTACACGACTCTCTTTACCAATTCTGCCCCGAATTACACTTAAAACGACTCAACAGCTTAACGTTGGCTTGCCACGCCTTACTTGACTGTAAAACTCTCACTCTTACCGAACTTGGCCGTAACCTGCCAACCAAAGCGAGAACAAAACATAACATCAAACGAATCGACCGATTGTTAGGTAATCGTCACCTCCACAAAGAGCGACTCGCTGTATACCGTTGGCATGCTAGCTTTATCTGTTCGGGCAATACGATGCCCATTGTACTTGTTGACTGGTCTGATATCCGTGAGCAAAAACGGCTTATGGTATTGCGAGCTTCAGTCGCACTACACGGTCGTTCTGTTACTCTTTATGAGAAAGCGTTCCCGCTTTCAGAGCAA…	MCELDILHDSLYQFCPELHLKRLNSLTLACHALLDCKTLTLTELGRNLPTKARTKHNIKRIDRLLGNRHLHKERLAVYRWHASFICSGNTMPIVLVDWSDIREQKRLMVLRASVALHGRSVTLYEKAFPLSEQCSKKAHDQFLADLASILPSNTTPLIVSDAGFKVPWYKSVEKLGWYWLSRVRGKVQYADLGAENWKPISNLHDMSSSHSKTLGYKRLTKSNPISCQILLYKSRSKGRKNQRSTRTHCHHPSPKIYSASAKEPWILATNLPVEIRTPKQLVNIYSKRMQIEETFRDLKSPAYGLGLRHSRTSSSERFDIMLLIALMLQLTCWLAGVHAQKQGWDKHFQANTVRNRNVLSTVRLGMEVLRHSGYTITREDSLVAATLLTQNLFTHGYVL…	IS4-like element ISVsa5 family transposase
AUSMDU00068404	DEABMH_15215	cspE	ATGGCAAAGATTAAAGGTCAAGTTAAGTGGTTCAACGAATCCAAAGGTTTTGGCTTCATTACTCCGGCTGACGGCAGCAAAGATGTGTTCGTACACTTCTCCGCTATCCAGGGCAATGGTTTCAAAACTCTGGCTGAAGGCCAGAACGTTGAGTTCGAAATTCAGGACGGCCAGAAAGGTCCGGCTGCTGTTAACGTAACAGCTATCTGA	MAKIKGQVKWFNESKGFGFITPADGSKDVFVHFSAIQGNGFKTLAEGQNVEFEIQDGQKGPAAVNVTAI	transcription antiterminator/RNA stability regulator CspE
AUSMDU00068404	DEABMH_15220	0	ATGAACCCATTCAAAGGCCGGCATTTTCAGCGTGACATCATTCTGTGGGCCGTACGCTGGTACTGCAAATACGGCATCAGTTACCGTGAGCTGCAGGAGATGCTGGCTGAACGCGGAGTGAATGTCGATCACTCCACGATTTACCGCTGGGTTCAGCGTTATGCGCCTGAAATGGAAAAACGGCTGCGCTGGTACTGGCGTAACCCTTCCGATCTTTGCCCGTGGCACATGGATGAAACCTACGTGAAGGTCAATGGCCGCTGGGCGTATCTGTACCGGGCCGTCGACAGCCGGGGCCGCACTGTCGATTTTTATCTCTCCTCCCGTCGTAACAGCAAAGCTGCATACCGGTTTCTGGGTAAAATCCTCAACAACGTGAAGAAGTGGCAGATCCCGCGA…	MNPFKGRHFQRDIILWAVRWYCKYGISYRELQEMLAERGVNVDHSTIYRWVQRYAPEMEKRLRWYWRNPSDLCPWHMDETYVKVNGRWAYLYRAVDSRGRTVDFYLSSRRNSKAAYRFLGKILNNVKKWQIPRFINTDKAPAYGRALALLKREGRCPSDVEHRQIKYRNNVIECDHGKLKRIIGATLGFKSMKTAYATIKGIEVMRALRKGQASAFYYGDPLGEMRLVSRVFEM	IS6-like element IS26 family transposase
AUSMDU00068404	DEABMH_17395	0	ATGGACGAACAGTGGGGATACGTCGGGGCTAAATCGCGCCAGCGCTGGCTGTTTTACGCGTATGACAGGCTCCGGAAGACGGTTGTTGCGCACGTATTCGGTGAACGCACTATGGCGACGCTGGGGCGTCTTATGAGCCTGCTGTCACCCTTTGACGTGGTGATATGGATGACGGATGGCTGGCCGCTGTATGAATCCCGCCTGAAGGGAAAGCTGCACGTAATCAGCAAGCGATATACGCAGCGAATTGAGCGGCATAACCTGAATCTGAGGCAGCACCTGGCACGGCTGGGACGGAAGTCGCTGTCGTTCTCAAAATCGGTGGAGCTGCATGACAAAGTCATCGGGCATTATCTGAACATAAAACACTATCAATAA	MDEQWGYVGAKSRQRWLFYAYDRLRKTVVAHVFGERTMATLGRLMSLLSPFDVVIWMTDGWPLYESRLKGKLHVISKRYTQRIERHNLNLRQHLARLGRKSLSFSKSVELHDKVIGHYLNIKHYQ	IS1 family transposase
AUSMDU00068404	DEABMH_17400	0	ATGGGCGTTGGCCTCAACACGATTTTCCGCCATTTAAAAAACTCAGGCCGCAGTCGGTAA	MGVGLNTIFRHLKNSGRSR	HTH-Tnp-IS1 domain-containing protein
AUSMDU00068404	DEABMH_17405	0	ATGGCGGAAAATCGTGTTGAGGCCAACGCCCATAATGCGGGCGGTTGCCCGGCATCCAACGCCATTCATGGCCATATCAATGATTTTCTGGTGCGTACCGGGTTGAGAAGCGGTGTAAGTGAACTGCAGTTGCCATGTTTTACGGCAGTGAGAGCAGAGATAGCGCTGATGTCCGGCGGTGCTTTTGCCGTTACGCACCACCCCGTCAGTAGCTGA	MAENRVEANAHNAGGCPASNAIHGHINDFLVRTGLRSGVSELQLPCFTAVRAEIALMSGGAFAVTHHPVSS	transposase
AUSMDU00068404	DEABMH_18130	0	ATGGTATTGCCTTCAATGAATAAATCAGTTGAGGCCATTAGCAATAATCACCTTCAACAGCCGAACAAATTTCCATTAATAAATGGATTAGCTGACGTAAGAGACTATTATGTCGCAAACTGCTTATTGTTTAAACTTAATAAAGGCAGTTTGCGAATTGAAAACGAATTTGGGGAGTTCATCGAACAATCTGCGCCGTGTTTATTTTTATTGGAAAAAGATCAAACAATCACGCTTAGGGTGATGCTGCCAACTTACTGA	MVLPSMNKSVEAISNNHLQQPNKFPLINGLADVRDYYVANCLLFKLNKGSLRIENEFGEFIEQSAPCLFLLEKDQTITLRVMLPTY	AraC family transcriptional regulator
